# Supplementary material for: SARS-CoV-2 seroprevalence in the city of Puerto Madryn: Underdiagnosis and relevance of children in the pandemic
Source: PLoS One. 2022 Mar 14;17(3):e0263679. doi: 10.1371/journal.pone.0263679 (PMC8920177; doi:10.1371/journal.pone.0263679)
Supplement: S1 Data — (XLSX) [file pone.0263679.s002.xlsx]

## Sheet: Sero Madryn 2805 2
ID	Resultado	Sexo	EdadEnaños	¿Cuálessuocupaciónactual	¿Cuáleselultimodeniveldeinstrucciónquealcanzó	¿Concuantaspersonasconviveenelhogar	¿Cuántashabitacionessincontarelcocinacomedortieneelhogar	diagcovid	SilarespuestaalapreguntaN°19fueSi¿Tuvohisopadopositivo	SilarespuestaalapreguntaN°19fueSi¿Fueundiagnósticoporcriterio	SilarespuestaalapreguntaN°19fueSi¿Fueundiagnósticoporpérdida	SilarespuestaalapreguntaN°19fueSi¿Necesitóserinternado	SilarespuestaalapreguntaN°19fueNo¿Hatenidocontactoconalgunaper	¿Desdemarzoalafechahapresentadoalgunodelossiguientessíntomas	¿Algunodeestossíntomasrequirióatenciónsanitaria	¿FueconsíntomasaatenciónporguardiaynosospecharonCOVID19	¿Cuántasconsultasrealizóporsíntomasalsistemadesaludhastaquel	Antecedentesdesalud	¿TuvodiagnósticoconfirmadodeCOVID19	SintomasSINO
1	No reactivo	Mujer	67	Jubilado/pensionado	Primario completo	4	3	No										Hipertensión Arterial	No Covid	No
2	No reactivo	Mujer	41	Trabajador asalariado	Secundario incompleto	2	2	No					Sí					Obesidad	No Covid	No
3	No reactivo	Hombre	64	Trabajador asalariado	Primario incompleto	2	2	No					No	Dolor de cabeza	No	No			No Covid	Si
4	No reactivo	Mujer	31	Otra	Secundario incompleto	5	2	No					No						No Covid	No
5	No reactivo	Hombre	15	Menor de edad	Secundario incompleto	4	3	No							No	No			No Covid	No
6	No reactivo	Mujer	19	Estudiante	Secundario completo	3	3	No					Desconoce	Cansancio, Dolor de garganta, Tos	No	No			No Covid	Si
7	No reactivo	Mujer	54	Ama de casa	Secundario completo	2	3	No					No	Cansancio, Tos, Congestión nasal, alergias	No	No			No Covid	Si
8	No reactivo	Hombre	60	Trabajador asalariado	Secundario incompleto	4	3	No					Sí	Dolor de garganta, Tos, Congestión nasal	Si	Si		Obesidad, Enfermedad Cardiovascular, Tabaquismo	No Covid	Si
9	No reactivo	Mujer	8	Menor de edad	En primaria	4	4	No					No						No Covid	No
10	No reactivo	Mujer	30	Estudiante	Secundario incompleto	4	3	Si	Si		Si	No		Fiebre≥ 37..5°C, Cansancio, Dolor muscular, Congestión nasal, Dolor de cabeza, Diarrea, Falta de olfato, Falta de gusto		No	1	Tabaquismo	Covid	Si
11	No reactivo	Mujer	40	Trabajador asalariado	Secundario completo	3	4	No					No	Cansancio, Dolor de cabeza	No	No			No Covid	Si
12	Reactivo	Mujer	33	Trabajador asalariado	Secundario incompleto	3	2	Si	No	Si	No	No		Cansancio, Tos, Congestión nasal, Dolor de cabeza, Falta de olfato, Falta de gusto	No	No	0		Covid	Si
13	Reactivo	Mujer	17	Estudiante	Secundario incompleto	3	2	Si	No	No	Si	No		Dolor muscular, Diarrea, Falta de olfato, Falta de gusto	No	No	0		Covid	Si
14	Reactivo	Mujer	64	Ama de casa	Secundario incompleto	2	3	Si	No	Si	No	No	Sí	Falta de olfato	No	No		Hipertensión Arterial	Covid	Si
15	Reactivo	Mujer	0	Menor de edad	Menor de 6 años	2	2	Si	No	Si	No	No		Fiebre≥ 37..5°C, Diarrea	No	No			Covid	Si
16	Reactivo	Mujer	51	Desocupado	Universitario completo	5	3	Si	No	Si	Si	No	No	Escalofríos, Cansancio, Dolor muscular, Dolor de garganta, Tos, Congestión nasal, Dolor de cabeza, Falta de olfato, Falta de gusto	No	No	0		Covid	Si
17	Reactivo	Mujer	7	Menor de edad	En primaria	5	3	Si	No	Si	No	No	No	Dolor de cabeza, Falta de olfato, Falta de gusto	No	Si	2		Covid	Si
18	Reactivo	Mujer	8	Menor de edad	En primaria	5	2	No					No						No Covid	No
19	Reactivo	Mujer	72	Jubilado/pensionado	Primario incompleto	1	3	No					No		No	No		Hipertensión Arterial	No Covid	No
20	Reactivo	Mujer	17	Estudiante	Secundario completo	6	3	No					No		No	No			No Covid	No
21	Reactivo	Hombre	24	Desocupado	Secundario incompleto	2	3	Si	Si	Si	Si	No		Dolor de cabeza, Falta de olfato, Falta de gusto	No	Si	2		Covid	Si
22	Reactivo	Mujer	55	Trabajador asalariado	Secundario incompleto	6	3	No					No		No	No			No Covid	No
23	Reactivo	Hombre	10	Menor de edad	En primaria	4	2	No	No	No	No	No	No		No	No		Enfermedad oncológica	No Covid	No
24	Reactivo	Mujer	55	Ama de casa	Primario incompleto	2	2	No	No	No	No	No	No		No	No	0		No Covid	No
25	Reactivo	Hombre	47	Trabajador asalariado	Universitario incompleto	3	3	Si	No	Si	Si	No			No		1	Enfermedad renal crónica, Enfermedad oncológica	Covid	No
26	Reactivo	Mujer	38	Trabajador asalariado	Secundario completo	5	3	Si	Si	Si	No	No		Fiebre≥ 37..5°C, Escalofríos, Cansancio, Dolor muscular, Tos, Congestión nasal, Dolor torácico, Dolor de cabeza, Falta de olfato, Dolor de ojos	No	No		Tabaquismo	Covid	Si
27	Reactivo	Mujer	42	Ama de casa	Terciario incompleto	4	3	No					No		No	No			No Covid	No
28	Reactivo	Mujer	38	Ama de casa	Secundario incompleto	4	2	No	No	No	No	No	No		No	No		Enfermedad Cardiovascular	No Covid	No
29	Reactivo	Hombre	6	Menor de edad		4	2	No					Sí		No	No			No Covid	No
30	No reactivo	Mujer	53	Ama de casa	Secundario completo	4	2	No					No		No			Tabaquismo	No Covid	No
31	No reactivo	Hombre	11	Menor de edad	En primaria	9	6	No					Sí	Cansancio, Dolor de garganta, Tos, Congestión nasal, Disnea, Dolor torácico, Dolor de cabeza, Diarrea, Dolor abdominal, Falta de gusto	No	No	0		No Covid	Si
32	No reactivo	Mujer	46	Trabajador asalariado	Primario completo	7	4	No					No	Fiebre≥ 37..5°C, Escalofríos, Cansancio, Dolor muscular, Dolor de garganta, Tos, Congestión nasal	Si	Si	1		No Covid	Si
33	No reactivo	Mujer	66	Jubilado/pensionado	Secundario completo	8	7	No					Sí	Tos, Falta de olfato, Falta de gusto	No	No		Diabetes, Hipertensión Arterial	No Covid	Si
34	No reactivo	Mujer	38	Otra	Secundario completo	4	2	No	No	No	No	No			No	No		Diabetes	No Covid	No
35	No reactivo	Hombre	34	Trabajador asalariado	Universitario incompleto	2	2	No					No		No	No	0		No Covid	No
36	No reactivo	Hombre	70	Jubilado/pensionado	Primario completo	1	2	No					No		No	No	0	Hipertensión Arterial	No Covid	No
37	No reactivo	Mujer	42	Ama de casa	Secundario incompleto	3	3	Si	No	Si	Si	No		Fiebre≥ 37..5°C, Cansancio, Dolor muscular, Tos, Congestión nasal, Dolor de cabeza, Falta de olfato, Falta de gusto	No	No	2		Covid	Si
38	No reactivo	Mujer	36	Desocupado	Secundario incompleto	4	2	No					No	Fiebre≥ 37..5°C, Escalofríos, Cansancio, Dolor muscular, Dolor de garganta, Congestión nasal, Dolor de cabeza, Nauseas/vómitos	Si	Si	1	Enfermedad oncológica, Tabaquismo	No Covid	Si
39	No reactivo	Mujer	6	Menor de edad	Preprimario	3	2	No					No						No Covid	No
40	No reactivo	Mujer	61	Ama de casa	Terciario completo	2	2	No					No	Cansancio, Dolor muscular, Dolor de garganta, Congestión nasal, Dolor de cabeza	No	No	1		No Covid	Si
41	No reactivo	Mujer	41	Ama de casa	Secundario completo	3	3	No					No		No	No			No Covid	No
42	No reactivo	Mujer	33	Otra	Primario completo	3	2	No	No	No	No	No	Sí	Resfrio	No	No	0		No Covid	Si
43	No reactivo	Mujer	11	Menor de edad		3	3	No	No	No	No	No	No	Cansancio, Dolor muscular, contractura	No	No	0		No Covid	Si
44	No reactivo	Mujer	51	Trabajador asalariado	Secundario incompleto	3	2	No					Sí	Cansancio, Dolor de cabeza	No	No	0		No Covid	Si
45	No reactivo	Hombre	44	Trabajador asalariado	Terciario completo	4	4	No					Sí	Cansancio, Congestión nasal, Dolor de cabeza				Tabaquismo	No Covid	Si
46	No reactivo	Mujer	16	Estudiante	Secundario incompleto	4	4	No	No	No	No	No	No						No Covid	No
47	No reactivo	Hombre	49	Otra	Secundario incompleto	2	3	No	No	No	No	No	Sí	Dolor torácico, Dolor de cabeza, Diarrea, Dolor abdominal	No	No		Hipertensión Arterial	No Covid	Si
48	Reactivo	Hombre	24	Trabajador asalariado	Secundario completo	4	3	Si	Si	No	Si	No	No	Fiebre≥ 37..5°C, Cansancio, Dolor muscular, Dolor de garganta, Tos, Congestión nasal, Dolor de cabeza, Diarrea, Dolor abdominal, Falta de olfato, Falta de gusto	No	No	1		Covid	Si
49	Reactivo	Hombre	5	Menor de edad	Menor de 6 años	3	1	No					Sí	Fiebre≥ 37..5°C, Cansancio, Diarrea, Nauseas/vómitos	No	No			No Covid	Si
50	Reactivo	Hombre	16	Estudiante	Secundario incompleto	2	2	No					No	Tos, Nauseas/vómitos	No	No		Obesidad, Enfermedad Cardiovascular, Asma	No Covid	Si
51	Reactivo	Hombre	18	Estudiante	Secundario completo	5	4	Si	Si	No	Si	No			No	No	1		Covid	No
52	Reactivo	Hombre	31	Trabajador asalariado	Secundario completo	3	2	No					Sí		No	No		Hemofilia	No Covid	No
53	No reactivo	Mujer	61	Ama de casa	Primario completo	1	2	No					No					Diabetes, Asma	No Covid	No
54	No reactivo	Mujer	68	Jubilado/pensionado	Universitario completo	2	1	No					No		No	No		Hipertensión Arterial, Tabaquismo	No Covid	No
55	No reactivo	Hombre	65	Jubilado/pensionado	Primario incompleto	2	3	No					Sí					Hipertensión Arterial	No Covid	No
56	No reactivo	Hombre	51	Trabajador asalariado	Primario incompleto	1	1	No					No		No	No			No Covid	No
57	No reactivo	Hombre	53	Trabajador no asalariado	Secundario completo	2	4	Si	Si	Si	No	No		Temor			3	Diabetes	Covid	Si
58	No reactivo	Mujer	43	Trabajador asalariado	Secundario completo	2	2	No					Sí	Dolor muscular, Diarrea	No	No	0		No Covid	Si
59	No reactivo	Mujer	15	Menor de edad	Secundario incompleto	4	3	No					No		No	No			No Covid	No
60	No reactivo	Mujer	38	Desocupado	Terciario completo	3	1	No					Sí	Dolor de garganta, Congestión nasal	Si	Si	2	Obesidad, Hipertensión Arterial, Embarazo/puerperio	No Covid	Si
61	No reactivo	Mujer	15	Menor de edad	Secundario incompleto	4	4	Si	No	Si	Si	No		Dolor de garganta, Dolor abdominal, Falta de olfato, Falta de gusto	No	No	0		Covid	Si
62	No reactivo	Hombre	41	Desocupado	Secundario completo	4		No					No	Cansancio, Dolor muscular, Dolor de garganta, Tos, Congestión nasal, Dolor torácico, Dolor de cabeza, Diarrea, Falta de olfato, LAGRIMEABAN LOS OJOS	No	No		Hipertensión Arterial	No Covid	Si
63	No reactivo	Mujer	14	Menor de edad	Secundario incompleto	4	3	No					No	Dolor muscular	No	No			No Covid	Si
64	Reactivo	Mujer	3	Menor de edad	Menor de 6 años	4	3	No					No	Congestión nasal, Dolor de cabeza					No Covid	Si
65	No reactivo	Hombre	54	Trabajador asalariado	Terciario completo	5	4	No					No	Cansancio, Congestión nasal, Dolor de cabeza	No	No		Hipertensión Arterial, Enfermedad renal crónica	No Covid	Si
66	No reactivo	Hombre	67	Jubilado/pensionado	Secundario completo	2	3	Si			Si	No	Sí	Cansancio, Dolor muscular, Dolor de garganta	No	No	0	Diabetes, Enfermedad Cardiovascular, Hipertensión Arterial, Enfermedad oncológica	Covid	Si
67	No reactivo	Mujer	59	Jubilado/pensionado	Primario completo	3	3	No					No		No	No		Diabetes, Obesidad, Hipertensión Arterial, Tabaquismo	No Covid	No
68	No reactivo	Mujer	63	Jubilado/pensionado	Primario completo	1	1	No					No						No Covid	No
69	No reactivo	Hombre	57	Jubilado/pensionado	Primario completo	4	3	No					No						No Covid	No
70	No reactivo	Hombre	65	Jubilado/pensionado	Primario incompleto	3	2	No					No		No	No		Diabetes, Enfermedad Cardiovascular, Hipertensión Arterial	No Covid	No
71	No reactivo	Mujer	21	Trabajador asalariado	Terciario incompleto	6	3	No					Sí	Cansancio, Dolor de garganta, Congestión nasal, Dolor de cabeza, Falta de olfato	No	No	0		No Covid	Si
72	No reactivo	Mujer	27	Trabajador asalariado	Terciario completo	1	1	No					No	Escalofríos, Cansancio, Diarrea, Nauseas/vómitos	No	No	0		No Covid	Si
73	No reactivo	Hombre	60	Jubilado/pensionado	Secundario incompleto	4	3	No					Sí	Dolor de garganta, Congestión nasal	No	No	0		No Covid	Si
74	No reactivo	Mujer	10	Menor de edad	En primaria	3	2	No					No		No	No			No Covid	No
75	No reactivo	Mujer	29	Trabajador asalariado	Secundario incompleto	2	1	No					No						No Covid	No
76	No reactivo	Mujer	46	Ama de casa	Secundario completo	4	4	No	No	No	No	No			No	No			No Covid	No
77	No reactivo	Mujer	38	Otra	Terciario completo	5	3	No	No	No	No	No	No		No	No		Tuberculosis	No Covid	No
78	No reactivo	Mujer	26	Trabajador asalariado	Secundario completo	3	2	No					No					Tabaquismo	No Covid	No
79	No reactivo	Mujer	58	Ama de casa	Secundario incompleto	2	3	No					Sí	Dolor de garganta				Obesidad, Enfermedad oncológica	No Covid	Si
80	No reactivo	Mujer	40	Otra	Secundario incompleto	5	3	No					No					Hipertensión Arterial	No Covid	No
81	No reactivo	Mujer	42		Universitario completo	2	3	No					No						No Covid	No
82	No reactivo	Mujer	67	Jubilado/pensionado	Primario completo	5	3	No					Sí		No	No		Hipertensión Arterial	No Covid	No
83	No reactivo	Mujer	68	Ama de casa	Primario completo	1	2	Si		Si	Si	No	Sí	Fiebre≥ 37..5°C, Escalofríos, Cansancio, Dolor muscular, Dolor de garganta, Tos, Dolor de cabeza, Falta de olfato, Falta de gusto	Si	Si	1	Diabetes, Obesidad, Enfermedad Cardiovascular, Hipertensión Arterial, Enfermedad renal crónica	Covid	Si
84	No reactivo	Hombre	56	Trabajador asalariado	Secundario completo	1	3	No					No						No Covid	No
85	No reactivo	Hombre	42	Trabajador asalariado	Terciario completo	4	3	No					Sí						No Covid	No
86	No reactivo	Mujer	70	Otra	Secundario completo	3	3	No					Sí	Dolor de cabeza	No	No		Diabetes, Hipertensión Arterial, Inmunosupresión	No Covid	Si
87	No reactivo	Mujer	57	Trabajador asalariado	Secundario completo	1	3	No					No						No Covid	No
88	No reactivo	Mujer	39	Trabajador asalariado	Secundario completo	2	3	No					Desconoce	Cansancio, Dolor de garganta, Congestión nasal	Si	No	1	Enfermedad oncológica	No Covid	Si
89	No reactivo	Mujer	22	Estudiante	Universitario incompleto	7	8	No					Sí	Congestión nasal, Dolor de cabeza	No	No			No Covid	Si
90	Reactivo	Mujer	58	Desocupado	Primario completo	2	3	Si	No	Si	No	No		Cansancio, Dolor muscular, Congestión nasal, Disnea, Dolor de cabeza, Nauseas/vómitos, Falta de olfato, Falta de gusto	Si	No	0	Obesidad, Enfermedad Cardiovascular	Covid	Si
91	Reactivo	Mujer	63	Jubilado/pensionado	Terciario incompleto	3	4	No					Sí	Cansancio, Dolor de garganta, Congestión nasal, Falta de olfato, Falta de gusto	No	No	0		No Covid	Si
92	No reactivo	Mujer	64	Jubilado/pensionado	Primario completo	1	3	No					No		No	No		Diabetes, Hipertensión Arterial	No Covid	No
93	Reactivo	Mujer	11	Menor de edad	En primaria	3	1	No					Sí	Dolor de garganta, Congestión nasal					No Covid	Si
94	Reactivo	Mujer	39	Trabajador asalariado	Primario completo	4	3	No					Sí	Fiebre≥ 37..5°C, Escalofríos, Cansancio, Dolor muscular, Dolor de cabeza, Dolor abdominal	Si	Si			No Covid	Si
95	No reactivo	Hombre	1	Menor de edad	Menor de 6 años	5	3	No					No	Fiebre≥ 37..5°C, Escalofríos, Dolor muscular, Dolor de garganta, Tos, Congestión nasal, Dolor de cabeza, Diarrea	Si	No		Enfermedad Cardiovascular, Hipertensión Arterial, Enfermedad pulmonar crónica	No Covid	Si
96	Reactivo	Mujer	65	Jubilado/pensionado	Primario incompleto	3	3	Si	Si				No	Fiebre≥ 37..5°C, Escalofríos, Cansancio, Dolor muscular, Dolor de garganta, Tos, Disnea, Dolor torácico, Dolor de cabeza, Diarrea, Nauseas/vómitos	Si	No	1		Covid	Si
97	No reactivo	Mujer	23	Estudiante	Universitario incompleto	5	4	No					Sí	Fiebre≥ 37..5°C, Escalofríos, Cansancio, Dolor de garganta, Tos, Dolor de cabeza, Diarrea, Nauseas/vómitos, Dolor abdominal	Si	No			No Covid	Si
98	No reactivo	Mujer	40	Trabajador asalariado	Secundario completo	4	3	No					No		No	No			No Covid	No
99	No reactivo	Mujer	28	Trabajador asalariado	Universitario completo	2	2	No					No	Cansancio, Dolor muscular, Congestión nasal, Dolor de cabeza, Alergia	No	No	0		No Covid	Si
100	No reactivo	Mujer	37	Otra	Universitario completo	4	3	No	No	No	No	No	Sí		No	No	0		No Covid	No
101	No reactivo	Mujer	44	Trabajador asalariado	Universitario completo	4	4	No					Sí	Congestión nasal, Dolor de cabeza	No	No	0	Tabaquismo	No Covid	Si
102	No reactivo	Hombre	59	Trabajador asalariado	Secundario completo	3	3	No					Sí	Cansancio, Dolor muscular, Dolor de garganta, Congestión nasal, Dolor de cabeza	No	No	0	Hipertensión Arterial	No Covid	Si
103	No reactivo	Hombre	32	Trabajador asalariado	Terciario completo	2	2	No					No	Fiebre≥ 37..5°C, Cansancio, Dolor de garganta, Congestión nasal, Dolor de cabeza, Diarrea, Nauseas/vómitos, Dolor abdominal	Si	No	0	Obesidad, Hipertensión Arterial, Tabaquismo	No Covid	Si
104	Reactivo	Mujer	42	Trabajador asalariado	Universitario completo	4	3	Si	No	Si	No	No		Cansancio, Dolor muscular, Dolor de garganta, Congestión nasal, Dolor de cabeza, Falta de olfato	No	No	0	Enfermedad oncológica, Embarazo/puerperio	Covid	Si
105	Reactivo	Hombre	68	Jubilado/pensionado	Secundario completo	0	2	Si	NS/NC	Si	No	No							Covid	No
106	Reactivo	Hombre	13	Menor de edad	Secundario incompleto	4	2	No					Sí	Fiebre≥ 37..5°C, Escalofríos, Cansancio, Dolor muscular, Dolor de garganta, Congestión nasal, Dolor de cabeza	No	No			No Covid	Si
107	No reactivo	Mujer	63	Ama de casa	Secundario incompleto	3	2	Si	No	No	No	No	Sí		No	No		Enfermedad oncológica	Covid	No
108	No reactivo	Mujer	5	Menor de edad	Menor de 6 años	5	2	No	No	No	No	No	Sí		No	No			No Covid	No
109	No reactivo	Mujer	6	Menor de edad	En primaria	5	3	Si	No	No	No	No	No	Dolor de garganta, Diarrea	No	No		Enfermedad pulmonar crónica	Covid	Si
110	No reactivo	Mujer	47	Ama de casa	Secundario completo	5	4	No	No	No	No	No	No		No	No			No Covid	No
111	No reactivo	Mujer	32	Trabajador asalariado	Terciario completo	4	4	No					Sí		No	No		Diabetes	No Covid	No
112	No reactivo	Hombre	73	Jubilado/pensionado	Primario completo	1	2	No					Desconoce	Cansancio	No	No		Diabetes, Hipertensión Arterial	No Covid	Si
113	No reactivo	Mujer	20	Estudiante	Universitario incompleto	1	2	No					No	Fiebre≥ 37..5°C, Dolor de garganta, Tos, Congestión nasal	No	No			No Covid	Si
114	No reactivo	Mujer	9	Menor de edad	En primaria	2	7	No					Sí		No	No	0		No Covid	No
115	Reactivo	Mujer	69	Jubilado/pensionado	Primario completo	5	3	No					No		No	No	0	Asma	No Covid	No
116	Reactivo	Hombre	39	Otra	Primario completo	3	3	No					No		No	No			No Covid	No
117	Reactivo	Mujer	14	Menor de edad	Secundario incompleto	3	2	No	No	No	No	No	Sí	Congestión nasal	No	No			No Covid	Si
118	Reactivo	Mujer	24	Estudiante	Universitario incompleto	2	3	Si	Si	Si	Si			Fiebre≥ 37..5°C, Cansancio, Dolor muscular, Dolor de garganta, Tos, Congestión nasal, Dolor de cabeza	No	No	0		Covid	Si
119	Reactivo	Mujer	12	Menor de edad	En secundario	3	2	No					No						No Covid	No
120	Reactivo	Mujer	2	Menor de edad	Menor de 6 años	5	3	No					Sí	Congestión nasal	No	No	0		No Covid	Si
121	Reactivo	Hombre	65	Trabajador no asalariado	Primario completo	1	4	Si		Si				Escalofríos, Cansancio, Dolor muscular, Dolor de garganta, Tos, Congestión nasal, Disnea, Dolor torácico, Falta de olfato, Falta de gusto, perdio el apetito x 8 dias	No	No	0		Covid	Si
122	Reactivo	Mujer	37	Trabajador asalariado	Terciario completo	2	2	Si	Si	Si		Si		Fiebre≥ 37..5°C, Escalofríos, Cansancio, Dolor muscular, Dolor de garganta, Tos, Disnea, Dolor torácico, Dolor de cabeza, Falta de olfato, Falta de gusto	Si	No	0		Covid	Si
123	Reactivo	Hombre	16	Estudiante	Terciario incompleto	4	4	No					Sí	Cansancio, Dolor muscular, Tos, Congestión nasal, Dolor de cabeza, Nauseas/vómitos, Falta de olfato, Falta de gusto	No	No	0		No Covid	Si
124	Reactivo	Mujer	54	Trabajador asalariado	Terciario completo	4	5	No					Sí	Fiebre≥ 37..5°C, Escalofríos, Cansancio, Dolor muscular, Dolor de garganta, Tos, Congestión nasal, Dolor de cabeza, Diarrea, Falta de olfato, Falta de gusto	No	No	1	Diabetes, Hipertensión Arterial, Inmunosupresión	No Covid	Si
125	Reactivo	Hombre	36	Trabajador asalariado	Secundario completo	3	3	No					Sí	Cansancio, Dolor muscular	No	No	1		No Covid	Si
126	Reactivo	Hombre	26	Trabajador asalariado	Secundario completo	1	2	No					Sí	Congestión nasal, Falta de olfato, Falta de gusto	No	No			No Covid	Si
127	Reactivo	Mujer	21	Estudiante	Universitario incompleto	2	3	Si	No	Si	No	No	No	Fiebre≥ 37..5°C, Cansancio, Dolor muscular, Dolor de garganta, Tos, Congestión nasal, Falta de olfato, Falta de gusto	No	No			Covid	Si
128	Reactivo	Mujer	13	Menor de edad	Secundario incompleto	4	2	Si	Si		Si				No	No			Covid	No
129	Reactivo	Mujer	7	Menor de edad	En primaria	4	2	No	No	No	No	No	Sí		No	No			No Covid	No
130	Reactivo	Hombre	50	Trabajador asalariado	Primario completo	4	4	No					No	Cansancio, Diarrea	No	No	0		No Covid	Si
131	Reactivo	Mujer	54	Ama de casa	Terciario incompleto	1	3	No					Sí	Cansancio, Dolor muscular	No	No		Obesidad, Enfermedad Cardiovascular	No Covid	Si
132	Reactivo	Mujer	61	Ama de casa	Secundario incompleto	2	2	Si	No	No	Si	No		Cansancio, Dolor muscular, Tos, Dolor torácico, Falta de olfato, Falta de gusto	Si	No	2		Covid	Si
133	Reactivo	Mujer	56	Jubilado/pensionado	Terciario incompleto	4	5	Si	No	Si	No	No	Sí	Fiebre≥ 37..5°C, Escalofríos, Cansancio, Dolor muscular, Disnea, Dolor de cabeza, Falta de olfato, Falta de gusto, DOLOR DE HUESOS	No	No			Covid	Si
134	Reactivo	Mujer	49	Trabajador asalariado	Primario completo	4	3	No					No		No	No			No Covid	No
135	Reactivo	Mujer	35	Trabajador asalariado	Secundario incompleto	6	3	No					Sí	Fiebre≥ 37..5°C, Dolor de cabeza, Nauseas/vómitos, Dolor abdominal	Si	No	0		No Covid	Si
136	Reactivo	Mujer	23	Estudiante	Universitario incompleto	4	4	No					Sí	Cansancio, Dolor muscular	No	No		Enfermedad pulmonar crónica, Inmunosupresión	No Covid	Si
137	No reactivo	Hombre	5	Menor de edad	Menor de 6 años	3	3	No					No		No	No			No Covid	No
138	No reactivo	Mujer	22	Ama de casa	Secundario incompleto	3	1	Si	No	Si	Si	No	Sí	Cansancio, Dolor muscular, Dolor de garganta, Dolor abdominal, Falta de olfato	No	No		TIROIDES, MIGRAÑAS	Covid	Si
139	No reactivo	Mujer	19	Estudiante	Secundario incompleto	5	3	No					No		No	No			No Covid	No
140	No reactivo	Mujer	54	Ama de casa	Primario completo	3	3	No					Sí	Dolor muscular	No	No		Hipertensión Arterial, Enfermedad oncológica	No Covid	Si
141	No reactivo	Mujer	65	Jubilado/pensionado	Secundario completo	2	4	No					No		No	No		Diabetes, Hipertensión Arterial, Asma, Inmunosupresión, Artritis	No Covid	No
142	No reactivo	Hombre	6	Menor de edad	En primaria	3	1	No					No		No	No			No Covid	No
143	No reactivo	Mujer	31	Desocupado	Terciario completo	4	3	No					No		No	No		Obesidad	No Covid	No
144	No reactivo	Hombre	2	Menor de edad	Menor de 6 años	2	1	No					No		No	No			No Covid	No
145	No reactivo	Mujer	42	Ama de casa	Secundario incompleto	3	3	No					No		No	No		Obesidad, Asma, Inmunosupresión	No Covid	No
146	No reactivo	Mujer	45	Ama de casa	Primario completo	5	3	No					No		No	No			No Covid	No
147	No reactivo	Hombre	55	Trabajador asalariado	Universitario incompleto	4	3	No					No	Tos, Congestión nasal, Dolor de cabeza, Nauseas/vómitos, Dolor abdominal	No	No			No Covid	Si
148	No reactivo	Hombre	10	Menor de edad	En primaria	4	2	No					Sí	Escalofríos, Dolor muscular, Tos, Congestión nasal, Dolor de cabeza	No	No			No Covid	Si
149	No reactivo	Mujer	32	Ama de casa	Secundario completo	6	1	No					Sí	Fiebre≥ 37..5°C, Cansancio, Dolor muscular, Tos, Congestión nasal, Disnea, Dolor torácico, Dolor de cabeza, Nauseas/vómitos, Falta de olfato	No	No		Tabaquismo	No Covid	Si
150	No reactivo	Mujer	27	Trabajador asalariado	Terciario completo	2	4	No					No		No	No			No Covid	No
151	No reactivo	Mujer	48	Trabajador asalariado	Secundario completo	4	2	Si	No	Si	Si	No	No	Falta de olfato, Falta de gusto	No	No		Hipotiroidismo	Covid	Si
152	No reactivo	Mujer	50	Trabajador asalariado	Secundario incompleto	2	3	No					No	Tos	No	No			No Covid	Si
153	No reactivo	Mujer	24	Ama de casa	Secundario completo	4	1	No					No	Congestión nasal, Dolor de cabeza	No	No		Hipertensión Arterial	No Covid	Si
154	No reactivo	Hombre	16	Estudiante	Secundario incompleto	5	3	No					Sí	Tos	No	No	0		No Covid	Si
155	No reactivo	Hombre	55	Otra	Primario completo	3	3	No					Desconoce	Fiebre≥ 37..5°C, Escalofríos	No	No		Obesidad, Hipertensión Arterial	No Covid	Si
156	No reactivo	Mujer	28	Trabajador asalariado	Terciario completo	4	2	No						Fiebre≥ 37..5°C, Escalofríos, Cansancio, Dolor muscular, Dolor de garganta, Tos, Congestión nasal, Dolor de cabeza, Diarrea	No	No			No Covid	Si
157	No reactivo	Mujer	52	Ama de casa	Primario incompleto	3	1	No					No	Dolor muscular, Dolor de garganta, Dolor torácico, Dolor de cabeza, Dolor abdominal	Si	Si		Enfermedad renal crónica	No Covid	Si
158	No reactivo	Mujer	17	Jubilado/pensionado	Secundario completo	4	4	No					No	Dolor muscular	No	No		Asma	No Covid	Si
159	No reactivo	Mujer	2	Menor de edad	Menor de 6 años	3	2	No					No		No	No	0		No Covid	No
160	Reactivo	Mujer	13	Menor de edad	Secundario incompleto	4		Si	No	Si	No	No	Sí	Fiebre≥ 37..5°C, Cansancio, Dolor muscular, Dolor de garganta, Congestión nasal, Disnea, Dolor de cabeza, Dolor abdominal, Falta de gusto, MAREOS	No	No	0	Obesidad	Covid	Si
161	Reactivo	Mujer	65	Desocupado	Primario completo	3	1	No					Desconoce		No	No			No Covid	No
162	Reactivo	Mujer	61	Trabajador asalariado	Primario completo	2	2	No					No	Fiebre≥ 37..5°C, Cansancio, Dolor muscular, Dolor de cabeza	No	No		Diabetes, Enfermedad Cardiovascular, Hipertensión Arterial, Tabaquismo	No Covid	Si
163	Reactivo	Hombre	58	Desocupado	Primario completo	4	3	Si	Si	Si			No	Fiebre≥ 37..5°C, Dolor muscular, Tos, Dolor torácico				Diabetes, Hipertensión Arterial	Covid	Si
164	Reactivo	Mujer	70	Ama de casa	Primario completo	1	5	No	No	No	Si	No	No	Cansancio, Falta de olfato, Falta de gusto	No	No		Hipertensión Arterial, Enfermedad renal crónica, Inmunosupresión	No Covid	Si
165	Reactivo	Hombre	18	Estudiante	Secundario completo	3	2	No					No		No	No			No Covid	No
166	Reactivo	Hombre	9	Menor de edad	En primaria	6	1	No	No	Si		No	Sí	Fiebre≥ 37..5°C, Cansancio, Dolor muscular, Diarrea, Nauseas/vómitos, Dolor abdominal	Si	No			No Covid	Si
167	Reactivo	Mujer	47	Trabajador no asalariado	Primario completo	6	7	No					Sí	Congestión nasal, Dolor de cabeza, Dolor abdominal	No	No	0		No Covid	Si
168	Reactivo	Mujer	57	Desocupado	Primario completo	2	3	Si	No	Si	Si	No		Nauseas/vómitos, Falta de olfato	No	No	0	Hipertensión Arterial	Covid	Si
169	Reactivo	Mujer	12	Menor de edad	En primaria	6	2	No					No	Dolor de cabeza, Falta de olfato, Falta de gusto	No	No	0		No Covid	Si
170	Reactivo	Mujer	25	Estudiante	Terciario incompleto	3	2	Si		Si				Fiebre≥ 37..5°C, Escalofríos, Cansancio, Dolor muscular, Dolor de garganta, Tos, Congestión nasal, Disnea, Dolor torácico, Dolor de cabeza, Diarrea, Nauseas/vómitos, Dolor abdominal, Falta de olfato, Falta de gusto, alergias	Si	No	1		Covid	Si
171	Reactivo	Mujer	22	Estudiante	Universitario incompleto	4	3	No					Sí	Escalofríos, Cansancio, Dolor muscular, Dolor de cabeza, Falta de olfato, Falta de gusto	No	No	0		No Covid	Si
172	Reactivo	Mujer	65	Jubilado/pensionado	Secundario completo	3	4	No					No	Cansancio, Tos, Congestión nasal, Dolor de cabeza	No	No		Hipertensión Arterial	No Covid	Si
173	Reactivo	Hombre	54	Desocupado	Secundario incompleto	2	2	Si	Si	No	No	No		Fiebre≥ 37..5°C, Escalofríos, Cansancio, Dolor muscular, Dolor de cabeza, Diarrea, Nauseas/vómitos	No	No	1	Hipertensión Arterial	Covid	Si
174	No reactivo	Mujer	46	Otra	Terciario completo	3	4	No					No	Cansancio, Dolor de cabeza	No	No			No Covid	Si
175	No reactivo	Mujer	34	Trabajador asalariado	Secundario incompleto	3	2	No					Sí	Escalofríos, Cansancio, Dolor muscular	No	No			No Covid	Si
176	No reactivo	Hombre	3	Menor de edad	Menor de 6 años	2	1	No					Sí						No Covid	No
177	No reactivo	Mujer	19	Estudiante	Universitario incompleto	6	5	No					No	Tos	No	No		Enfermedad pulmonar crónica, Asma	No Covid	Si
178	No reactivo	Mujer	6	Menor de edad	En primaria	3	1	No	No	No	No	No	No		No	No			No Covid	No
179	No reactivo	Hombre	4	Menor de edad	Menor de 6 años	3	2	No					Sí	Dolor de garganta, Tos, Congestión nasal	No	No			No Covid	Si
180	No reactivo	Hombre	1	Menor de edad	Menor de 6 años									Congestión nasal	No	No	0	Enfermedad Cardiovascular		Si
181	Reactivo	Hombre	42	Otra	Primario completo	3	1	Si	Si	No	Si	No		Escalofríos, Congestión nasal, Dolor de cabeza, Falta de olfato, Falta de gusto	No	No	0		Covid	Si
182	Reactivo	Hombre	13	Menor de edad	Secundario incompleto	8	3	No					Desconoce	Dolor de garganta	No	No			No Covid	Si
183	Reactivo	Hombre	70	Jubilado/pensionado	Secundario completo	2	2	Si	Si	No	No	No		Fiebre≥ 37..5°C, Cansancio, Dolor muscular, Dolor de garganta, Tos, Congestión nasal, Dolor torácico, Dolor de cabeza, Diarrea	Si	No	1		Covid	Si
184	Reactivo	Mujer	19	Estudiante	Secundario completo	3	3	Si	Si		Si			Escalofríos, Cansancio, Dolor de garganta, Tos, Congestión nasal, Dolor de cabeza, Nauseas/vómitos, Falta de olfato, Falta de gusto	No	No	1		Covid	Si
185	Reactivo	Hombre	38	Desocupado	Secundario completo	7	3	No					Sí		No	No	1	Tabaquismo	No Covid	No
186	Reactivo	Mujer	38	Trabajador asalariado	Secundario completo	2	2	Si	Si	No	Si	No		Fiebre≥ 37..5°C, Escalofríos, Cansancio, Dolor muscular, Dolor de garganta, Tos, Congestión nasal, Disnea, Dolor torácico, Dolor de cabeza, Diarrea, Dolor abdominal, Falta de olfato, Falta de gusto	Si	No	0	Diabetes, Obesidad, Enfermedad pulmonar crónica, Tabaquismo	Covid	Si
187	Reactivo	Hombre	26	Trabajador asalariado	Secundario completo	5	3	No	No	No	No	No	No		No	No			No Covid	No
188	Reactivo	Mujer	44	Ama de casa	Primario incompleto	5	3	No					No	Fiebre≥ 37..5°C, Escalofríos, Cansancio, Dolor muscular, Disnea, Dolor de cabeza	NS/NC				No Covid	Si
189	Reactivo	Mujer	60	Ama de casa	Primario incompleto	11	4	No	No	No	No	No	Sí	Fiebre≥ 37..5°C, Escalofríos, Cansancio, Dolor muscular, Dolor de garganta, Tos, Congestión nasal, Dolor torácico, Dolor de cabeza, Diarrea, Nauseas/vómitos, Dolor abdominal, Falta de olfato, Falta de gusto	No	No		Diabetes, Obesidad	No Covid	Si
190	Reactivo	Hombre	65	Jubilado/pensionado	Primario incompleto	4	3	No					No	Falta de olfato	No	No		Hipertensión Arterial, Inmunosupresión	No Covid	Si
191	Reactivo	Hombre	6	Menor de edad	En primaria	4	2	Si	No	No	No	No	Sí	Fiebre≥ 37..5°C, Dolor muscular, Dolor de cabeza	No	No			Covid	Si
192	Reactivo	Hombre	12	Menor de edad	Primario completo	4	2	Si	No	Si	No	No	Sí	Fiebre≥ 37..5°C, Escalofríos, Cansancio, Dolor muscular, Dolor de garganta, Tos, Congestión nasal, Dolor de cabeza, Nauseas/vómitos, Dolor abdominal, Falta de olfato, Falta de gusto	No	No			Covid	Si
193	Reactivo	Mujer	16	Estudiante	Secundario incompleto	5	3	No					No	Cansancio, Dolor muscular, Dolor de garganta, Tos, Falta de olfato, Falta de gusto	No				No Covid	Si
194	Reactivo	Mujer	40	Trabajador asalariado	Secundario incompleto	4	5	No					No	Cansancio, Tos, Congestión nasal, Dolor de cabeza, Dolor abdominal, Falta de olfato, dolor de pulmon	No	No			No Covid	Si
195	Reactivo	Mujer	48	Trabajador asalariado	Secundario incompleto	3	3	Si	No	Si	Si	No		Falta de olfato, Falta de gusto	No	No			Covid	Si
196	Reactivo	Mujer	74	Jubilado/pensionado	Primario incompleto	0	4	Si	Si		Si	No	Sí	Escalofríos, Cansancio, Dolor muscular, Tos, Disnea, Diarrea, Nauseas/vómitos, Dolor abdominal	Si	No	0	Diabetes, Obesidad, Enfermedad Cardiovascular, Hipertensión Arterial, Inmunosupresión	Covid	Si
197	Reactivo	Mujer	56	Otra	Terciario completo	2	1	Si	Si	Si	Si	No		Fiebre≥ 37..5°C, Escalofríos, Cansancio, Dolor muscular, Congestión nasal, Dolor de cabeza, Diarrea, Nauseas/vómitos, Dolor abdominal, Falta de olfato, Falta de gusto	No	No	1	Hipertensión Arterial	Covid	Si
198	Reactivo	Mujer	41	Otra	Secundario completo	4	2	No					No		No	No			No Covid	No
199	Reactivo	Mujer	50	Otra	Terciario completo	1	2	Si	Si						No	No	1	Hipertensión Arterial, Tabaquismo	Covid	No
200	Reactivo	Mujer	65	Ama de casa	Primario incompleto	2	2	No					Desconoce	Cansancio, Dolor muscular, Dolor de garganta	No	No			No Covid	Si
201	Reactivo	Mujer	34	Trabajador asalariado	Secundario completo	5	4	No					No	Fiebre≥ 37..5°C, Cansancio, Congestión nasal	No	No		Tabaquismo	No Covid	Si
202	Reactivo	Mujer	15	Menor de edad	Secundario incompleto	4	2	No					Sí	Cansancio, Dolor de garganta, Dolor de cabeza	No	No			No Covid	Si
203	Reactivo	Mujer	32	Ama de casa	Primario completo	5	3	Si	Si	Si				Fiebre≥ 37..5°C, Cansancio, Congestión nasal, Disnea, Dolor de cabeza, Falta de olfato, Falta de gusto	No	No	0		Covid	Si
204	Reactivo	Mujer	22	Desocupado	Universitario incompleto	5	3	No			Si		Sí	Fiebre≥ 37..5°C, Cansancio, Dolor muscular, Tos, Congestión nasal, Dolor torácico, Dolor de cabeza, Diarrea, Falta de olfato, Falta de gusto	No	No	1		No Covid	Si
205	Reactivo	Mujer	13	Menor de edad	Secundario incompleto	4	1	No					No	Dolor de garganta	No	No			No Covid	Si
206	Reactivo	Mujer	33	Trabajador asalariado	Universitario completo	5	4	No					Sí	Tos					No Covid	Si
207	Reactivo	Hombre	5	Menor de edad	Menor de 6 años	3	3	No					No						No Covid	No
208	Reactivo	Mujer	30	Otra	Secundario incompleto	1	2	No					No	Fiebre≥ 37..5°C, Dolor de garganta, Dolor abdominal	Si	No		Inmunosupresión	No Covid	Si
209	Reactivo	Hombre	13	Menor de edad	Secundario incompleto	3	2	No					No	Dolor de garganta, Tos, Congestión nasal	No	No			No Covid	Si
210	Reactivo	Mujer	5	Menor de edad	Menor de 6 años	3	2	No					No	Congestión nasal	No	No			No Covid	Si
211	Reactivo	Hombre	3	Menor de edad	Menor de 6 años	3	2	Si	No	No	No	No	Sí	Dolor de garganta, Tos, Congestión nasal	No	No			Covid	Si
212	Reactivo	Mujer	7	Menor de edad	En primaria	6	4	No					Sí					Enfermedad Cardiovascular, Enfermedad pulmonar crónica	No Covid	No
213	No reactivo	Hombre	15	Menor de edad	Secundario incompleto	5	2	No					Sí	Congestión nasal, Dolor de cabeza, Enrojecimiento e hinchazón de ojos	No	No	0	Obesidad	No Covid	Si
214	No reactivo	Mujer	49	Trabajador asalariado	Secundario completo	4	5	Si	No	Si	Si	No		Cansancio, Dolor muscular, Congestión nasal, Dolor torácico, Dolor de cabeza, Falta de olfato, Falta de gusto	Si	No	1	Enfermedad pulmonar crónica, Asma	Covid	Si
215	No reactivo	Mujer	48	Trabajador asalariado	Primario completo	3	1	No					Sí		No	No		Enfermedad pulmonar crónica, Tabaquismo	No Covid	No
216	No reactivo	Hombre	66	Jubilado/pensionado	Terciario incompleto	4	2	No	No	No	No	No	No	Cansancio, Dolor muscular, Tos, Disnea	No	No		Tabaquismo, EPOC	No Covid	Si
217	No reactivo	Mujer	34	Otra	Secundario completo	3	4	No					No	Cansancio, Dolor muscular, Dolor de garganta, Congestión nasal, Nauseas/vómitos	No	No	0		No Covid	Si
218	No reactivo	Mujer	7	Menor de edad	En primaria	6	2	No					No		No	No			No Covid	No
219	No reactivo	Hombre	20	Estudiante	Terciario incompleto	4	3	No					Sí	Fiebre≥ 37..5°C, Escalofríos, Cansancio, Dolor de garganta, Congestión nasal, Dolor de cabeza, Diarrea, Falta de olfato, Falta de gusto	No	No	1	Enfermedad pulmonar crónica, Asma	No Covid	Si
220	No reactivo	Mujer	73	Ama de casa	Primario completo	3	2	No	No	No	No	No	No	Dolor de garganta	No	No		Hipertensión Arterial	No Covid	Si
221	No reactivo	Hombre	19	Estudiante	Secundario completo	3	3	No	No	No	No	No	No		No	No			No Covid	No
222	No reactivo	Hombre	6	Menor de edad		5	2	No					Sí						No Covid	No
223	No reactivo	Hombre	25	Desocupado	Secundario incompleto	3	3	No					Sí		No	No		Diabetes, Tabaquismo	No Covid	No
224	No reactivo	Hombre	42	Trabajador asalariado	Secundario completo	2	3	No					Sí	Fiebre≥ 37..5°C, Dolor de garganta, Tos, Congestión nasal	No	No			No Covid	Si
225	No reactivo	Hombre	2	Menor de edad	Menor de 6 años	5	3	No	No	No	No	No	No		No	No			No Covid	No
226	No reactivo	Hombre	58	Desocupado	Secundario completo	2	2	No					Desconoce		No	No		Enfermedad Cardiovascular, Hipertensión Arterial, Enfermedad pulmonar crónica, Inmunosupresión	No Covid	No
227	No reactivo	Mujer	59	Trabajador asalariado	Primario completo	1	4	No					Sí	Tos	No	No		Tabaquismo	No Covid	Si
228	No reactivo	Hombre	73	Jubilado/pensionado	Primario completo	3	3	Si	No	Si	No	No	Sí		No	No			Covid	No
229	No reactivo	Hombre	53	Trabajador asalariado	Terciario completo	3	3	No					No						No Covid	No
230	No reactivo	Hombre	66	Jubilado/pensionado	Secundario incompleto	1	2	No					No		No	No		Diabetes, Inmunosupresión	No Covid	No
231	Reactivo	Mujer	57	Trabajador asalariado	Secundario completo	2	2	Si		Si				Fiebre≥ 37..5°C, Escalofríos, Cansancio, Dolor muscular, Dolor de garganta, Tos, Congestión nasal, Disnea, Dolor torácico, Dolor de cabeza, Diarrea, Dolor abdominal	Si	No	1	Inmunosupresión, Artritis	Covid	Si
232	Reactivo	Mujer	50	Trabajador asalariado	Secundario completo	2	3	No					Sí	Fiebre≥ 37..5°C, Escalofríos, Cansancio, Dolor muscular, Dolor de garganta, Tos, Congestión nasal, Falta de olfato	Si	No			No Covid	Si
233	Reactivo	Mujer	42	Ama de casa	Primario completo	4	6	No					Sí	Dolor muscular, Dolor de garganta, Tos, Congestión nasal, Dolor de cabeza, Falta de olfato, Falta de gusto	No	No			No Covid	Si
234	Reactivo	Mujer	54	Trabajador asalariado	Primario incompleto	3	3	No					No	Fiebre≥ 37..5°C, Cansancio, Dolor de cabeza, Nauseas/vómitos, Dolor abdominal	Si	No			No Covid	Si
235	Reactivo	Mujer	53	Ama de casa	Terciario incompleto	4	3	Si	No	No	Si	No		Fiebre≥ 37..5°C, Escalofríos, Cansancio, Diarrea	No	No	0	Obesidad	Covid	Si
236	Reactivo	Mujer	64	Jubilado/pensionado	Primario incompleto	2	3	No					Sí	Escalofríos, Cansancio, Dolor muscular, Tos, Dolor torácico, Dolor de cabeza, Dolor abdominal, Falta de olfato, Falta de gusto	No	No		Obesidad	No Covid	Si
237	Reactivo	Mujer	44	Ama de casa	Secundario completo	5	3	Si	No	Si	Si	No	Sí	Escalofríos, Cansancio, Dolor muscular, Diarrea, Dolor abdominal, Falta de olfato, Falta de gusto	No	No	0		Covid	Si
238	Reactivo	Mujer	60	Ama de casa	Secundario completo	4	4	No					No		No	No		Diabetes, Hipertensión Arterial	No Covid	No
239	Reactivo	Mujer	64	Ama de casa	Secundario completo	5	4	Si	No	Si	No	No		Fiebre≥ 37..5°C, Escalofríos, Cansancio, Dolor muscular, Dolor de garganta, Tos, Congestión nasal, Dolor torácico, Dolor de cabeza, Diarrea, Nauseas/vómitos, Dolor abdominal, Falta de olfato, Falta de gusto	Si	No	1	Diabetes, Obesidad, Enfermedad Cardiovascular, Hipertensión Arterial, Enfermedad renal crónica	Covid	Si
240	Reactivo	Mujer	21	Estudiante	Secundario completo	2	3	No					Sí		No	No		Obesidad	No Covid	No
241	No reactivo	Mujer	46	Desocupado	Secundario completo	1	2	No					No	Dolor de garganta, Congestión nasal, Dolor de cabeza	No	No			No Covid	Si
242	No reactivo	Mujer	58	Ama de casa	Primario completo	3	3	No					Sí	Dolor de garganta, Tos, Congestión nasal, Disnea, Dolor de cabeza, Nauseas/vómitos, Falta de olfato, Falta de gusto, ALERGICA	No	No		Asma	No Covid	Si
243	No reactivo	Hombre	54	Otra	Secundario incompleto	5	2	No					Sí	Fiebre≥ 37..5°C, Escalofríos, Cansancio, Dolor muscular, Dolor de garganta, Tos, Congestión nasal, Dolor torácico, Dolor de cabeza, Diarrea, Dolor abdominal	No	No		Tabaquismo	No Covid	Si
244	No reactivo	Mujer	48	Jubilado/pensionado	Secundario incompleto	2	4	No					Sí	Escalofríos, Cansancio, Dolor muscular, Dolor de garganta, Congestión nasal, Disnea, Dolor torácico, Dolor de cabeza, Falta de olfato, Falta de gusto	No	No		Inmunosupresión, Embarazo/puerperio, Artritis	No Covid	Si
245	No reactivo	Hombre	58	Trabajador asalariado	Secundario incompleto	4	1	No					Sí	Tos, Diarrea, Falta de olfato, Falta de gusto	No	No		Diabetes, Hipertensión Arterial, Tuberculosis	No Covid	Si
246	No reactivo	Mujer	42	Ama de casa	Secundario completo	7	3	No					Sí	Dolor de garganta, Tos, Disnea, Dolor torácico, Dolor de cabeza	Si	Si	1	Asma	No Covid	Si
247	No reactivo	Mujer	35	Trabajador asalariado	Secundario completo	3	6	No					No	Tos, Congestión nasal, Dolor de cabeza	No	No			No Covid	Si
248	No reactivo	Hombre	53	Ama de casa	Primario completo	5	2	No					No		No	No			No Covid	No
249	No reactivo	Mujer	24	Ama de casa	Secundario incompleto	5	2	No								No			No Covid	No
250	No reactivo	Hombre	56	Otra	Secundario completo	3	2	No					No	Fiebre≥ 37..5°C, Escalofríos, Cansancio, Dolor muscular, Dolor de garganta, Dolor de cabeza	No	No			No Covid	Si
251	No reactivo	Mujer	63	Jubilado/pensionado	Primario completo	2	2	No					No					Artritis	No Covid	No
252	No reactivo	Mujer	54	Trabajador asalariado	Terciario completo	4	2	No					Desconoce	Escalofríos, Cansancio, Dolor de garganta	No	No			No Covid	Si
253	No reactivo	Mujer	50	Trabajador asalariado	Terciario completo	3	2	No					No	Escalofríos, Cansancio, Dolor muscular, Dolor de garganta, Dolor de cabeza, Nauseas/vómitos, Dolor abdominal	No	No			No Covid	Si
254	No reactivo	Mujer	35	Ama de casa	Secundario incompleto	4	2	No					No	Cansancio, Dolor muscular, Disnea, Dolor torácico, Dolor de cabeza, Diarrea, Falta de olfato, Falta de gusto	No	No		Tabaquismo	No Covid	Si
255	No reactivo	Mujer	58	Otra	Secundario completo	2	2	No					Desconoce		No	No		Diabetes, Obesidad, Enfermedad renal crónica, Tuberculosis	No Covid	No
256	No reactivo	Mujer	12	Menor de edad	En secundario	5	4	No					No	Cansancio, Dolor de garganta, Dolor de cabeza, Diarrea, Nauseas/vómitos, Dolor abdominal	Si	Si			No Covid	Si
257	Reactivo	Mujer	57	Otra	Primario completo	2	3	No					No						No Covid	No
258	Reactivo	Mujer	73	Jubilado/pensionado	Primario incompleto	2	2	No					No					Asma	No Covid	No
259	Reactivo	Hombre	40	Trabajador asalariado	Primario completo	5	3	Si	Si					Fiebre≥ 37..5°C, Cansancio, Dolor muscular, Tos, Congestión nasal, Disnea, Dolor de cabeza, Falta de olfato, Falta de gusto	Si	No		Tabaquismo	Covid	Si
260	Reactivo	Mujer	54	Ama de casa	Primario incompleto	5	4	No					No	Cansancio, Dolor muscular, Falta de olfato, Falta de gusto	No	No		Enfermedad oncológica	No Covid	Si
261	Reactivo	Mujer	45	Otra	Primario completo	4	6	Si					No	Fiebre≥ 37..5°C, Cansancio, Dolor muscular, Congestión nasal, Dolor de cabeza, Falta de olfato, Falta de gusto	No			Diabetes, Obesidad, Enfermedad oncológica	Covid	Si
262	Reactivo	Mujer	28	Ama de casa	Secundario incompleto	3	1	No					Sí	Tos, Congestión nasal, Dolor torácico, Dolor de cabeza	No	No	0	Obesidad, Hipertensión Arterial, Tabaquismo	No Covid	Si
263	Reactivo	Mujer	67	Jubilado/pensionado	Primario completo	1	3	No					Sí	Cansancio, Dolor muscular, Congestión nasal, Nauseas/vómitos, Falta de olfato	No	Si		Diabetes, Hipertensión Arterial, Inmunosupresión	No Covid	Si
264	Reactivo	Hombre	4	Menor de edad	Menor de 6 años	7	1	No					Sí	Tos, Congestión nasal, Diarrea, Nauseas/vómitos, Dolor abdominal	Si	Si	1		No Covid	Si
265	Reactivo	Mujer	46	Trabajador asalariado	Terciario completo	3	3	No					Desconoce	Escalofríos, Cansancio, Dolor muscular, Dolor de garganta, Disnea, Dolor de cabeza, Diarrea, Falta de olfato, Falta de gusto, picazon	No	No		Asma	No Covid	Si
266	Reactivo	Hombre	29	Otra	Terciario completo	2	2	Si	No	Si	No	No							Covid	No
267	Reactivo	Mujer	36	Ama de casa	Secundario completo	4	2	No					Sí	Falta de olfato, Falta de gusto, Dolor de ojos	No	No	0		No Covid	Si
268	Reactivo	Mujer	18	Ama de casa	Secundario completo	8	3	No							No	No			No Covid	No
269	Reactivo	Hombre	28	Trabajador asalariado	Secundario completo	3	2	No					Desconoce	Escalofríos, Dolor muscular, Dolor torácico, Falta de olfato, Falta de gusto	No	No			No Covid	Si
270	Reactivo	Hombre	19	Estudiante	Primario completo	4	3	No					Desconoce	Fiebre≥ 37..5°C, Cansancio, Tos, Dolor de cabeza, Falta de olfato	No	No	0		No Covid	Si
271	Reactivo	Mujer	25	Ama de casa	Secundario incompleto	3	2	Si		Si				Fiebre≥ 37..5°C, Escalofríos, Cansancio, Dolor muscular, Dolor de garganta, Tos, Dolor torácico, Dolor de cabeza, Diarrea, Falta de olfato, dolor de espalda	No	No	1		Covid	Si
272	Reactivo	Hombre	38	Trabajador asalariado	Primario completo	7	2	Si	Si	Si			Sí		No	No			Covid	No
273	Reactivo	Hombre	50	Trabajador no asalariado	Primario completo	1	1	No					Sí	Escalofríos, Cansancio, Dolor muscular, Dolor de garganta, Tos, Congestión nasal, Disnea, Dolor de cabeza, Diarrea, Falta de olfato, Falta de gusto	No	No	1	Tuberculosis	No Covid	Si
274	Reactivo	Hombre	7	Menor de edad	En primaria	3	1	No					Sí		No	No	0		No Covid	No
275	Reactivo	Mujer	32	Ama de casa	Secundario incompleto	4	2	No					No		No	No			No Covid	No
276	Reactivo	Mujer	40	Ama de casa	Secundario completo	3	3	No					No	Cansancio, Dolor de garganta, Dolor abdominal	No	No			No Covid	Si
277	No reactivo	Mujer	43	Ama de casa	Secundario incompleto	3	1	No					Desconoce	Cansancio, Dolor torácico, Dolor de cabeza	No	No		Enfermedad pulmonar crónica, Tuberculosis	No Covid	Si
278	No reactivo	Hombre	19	Estudiante	Secundario incompleto	4	3	No					Desconoce						No Covid	No
279	No reactivo	Hombre	56	Otra	Primario completo	6	2	No					No					Tabaquismo	No Covid	No
280	No reactivo	Mujer	5	Menor de edad	Menor de 6 años	3	1	No					No		No	No	0		No Covid	No
281	No reactivo	Mujer	27	Ama de casa	Secundario completo	4	2	No					No		No	No	0		No Covid	No
282	Reactivo	Mujer	32	Ama de casa	Secundario completo	4	2	No					No	Dolor de garganta, Congestión nasal, Falta de olfato	Si	Si	2		No Covid	Si
283	Reactivo	Hombre	14	Menor de edad	En secundaria	4	3	No					Sí	Fiebre≥ 37..5°C, Escalofríos, Cansancio, Dolor de garganta, Congestión nasal, Dolor de cabeza, Falta de olfato, Falta de gusto	No	No	0		No Covid	Si
284	Reactivo	Mujer	15	Menor de edad	Secundario incompleto	4	4	NS/NC					No	Fiebre≥ 37..5°C, Dolor de cabeza, Falta de olfato	No	No				Si
285	Reactivo	Mujer	17	Estudiante	Secundario incompleto	5	4	Si	No	Si	No	Si	Sí	Fiebre≥ 37..5°C, Escalofríos, Cansancio, Dolor muscular, Dolor de garganta, Tos, Congestión nasal, Dolor de cabeza, Diarrea, Nauseas/vómitos, Dolor abdominal	Si	No	1	Obesidad	Covid	Si
286	Reactivo	Mujer	36	Ama de casa	Secundario completo	5	2	No					Desconoce	Fiebre≥ 37..5°C, Escalofríos, Cansancio, Dolor muscular, Dolor de garganta, Dolor de cabeza, Falta de gusto	No	No	0		No Covid	Si
287	Reactivo	Mujer	55	Trabajador no asalariado	Primario completo	4	4	No					Sí	Escalofríos, Cansancio, Dolor muscular, Tos, Dolor de cabeza, Diarrea, Dolor abdominal, Falta de olfato	Si	No	0		No Covid	Si
288	Reactivo	Mujer	53	Ama de casa	Secundario completo	2	3	Si	Si	Si	No	No		Cansancio, Dolor muscular, Dolor de garganta, Tos, Dolor torácico, Dolor de cabeza	Si	Si	1		Covid	Si
289	No reactivo	Hombre	54	Otra	Primario completo	1	2	No					Sí					Diabetes, Hipertensión Arterial	No Covid	No
290	No reactivo	Hombre	76	Jubilado/pensionado	Ninguno	3	3	No					No						No Covid	No
291	No reactivo	Hombre	35	Trabajador asalariado	Secundario completo	3	2	No											No Covid	No
292	No reactivo	Mujer	46	Ama de casa	Primario completo	4	2	No					No					Tabaquismo	No Covid	No
293	No reactivo	Mujer	25	Trabajador no asalariado	Universitario incompleto	2	2	Si	No	Si	No	No		Escalofríos, Cansancio, Dolor muscular, Dolor de garganta, Tos, Congestión nasal, Dolor de cabeza, Diarrea, Dolor abdominal, Falta de olfato, Falta de gusto	No	No	1		Covid	Si
294	No reactivo	Mujer	32	Trabajador asalariado	Secundario completo	3	3	No					No	Escalofríos, Cansancio, Dolor muscular, Tos, Congestión nasal, Dolor de cabeza, Dolor abdominal	No	No		Obesidad	No Covid	Si
295	No reactivo	Hombre	39	Trabajador asalariado	Primario completo	4	3	No					No	Dolor muscular, Dolor de cabeza	No	No			No Covid	Si
296	No reactivo	Mujer	69	Jubilado/pensionado	Secundario incompleto	5	2	No					No	Escalofríos, Cansancio, Dolor muscular, Dolor de garganta, Tos, Congestión nasal, Dolor torácico, Diarrea, Dolor abdominal	No	No	0	Diabetes, Enfermedad Cardiovascular, Hipertensión Arterial, Asma	No Covid	Si
297	No reactivo	Mujer	72	Jubilado/pensionado	Primario completo	1	2	No					Sí					Enfermedad Cardiovascular, Hipertensión Arterial, Inmunosupresión, Tabaquismo	No Covid	No
298	No reactivo	Hombre	70	Jubilado/pensionado	Primario incompleto	2	2						Sí							No
299	Reactivo	Hombre	11	Menor de edad	En primaria	3	2	No					Sí	Dolor muscular, Diarrea	No	No		Obesidad	No Covid	Si
300	Reactivo	Hombre	13	Menor de edad	Primario completo	5	4	No					Sí	Fiebre≥ 37..5°C, Escalofríos, Cansancio, Dolor muscular, Tos, Congestión nasal, Dolor de cabeza, Falta de olfato, Falta de gusto	No	No			No Covid	Si
301	Reactivo	Hombre	42	Trabajador asalariado	Terciario incompleto	3	3	Si	Si	No	No	No	No	Congestión nasal, Falta de olfato, Falta de gusto	No	No			Covid	Si
302	Reactivo	Hombre	60	Jubilado/pensionado	Primario completo	2	3	Si	NS/NC	Si	Si	Si			No	No		Obesidad, Enfermedad Cardiovascular, Hipertensión Arterial	Covid	No
303	Reactivo	Hombre	50	Trabajador asalariado	Universitario incompleto	1	2	Si		Si	Si	No	Sí	Fiebre≥ 37..5°C, Dolor de garganta	No	No			Covid	Si
304	Reactivo	Mujer	52	Ama de casa	Secundario incompleto	3	3	Si	Si	Si	No	No		Dolor de garganta	No	No		Asma	Covid	Si
305	Reactivo	Mujer	65	Ama de casa	Primario completo	2	3	No					Sí	Dolor de garganta, Cansancio	No	No	0		No Covid	Si
306	Reactivo	Mujer	24	Desocupado	Terciario completo	3	3	Si	No	No	No	No	Sí	Dolor abdominal	No	No	0	Embarazo/puerperio	Covid	Si
307	Reactivo	Hombre	45	Otra	Primario completo	5	2	No	No	No	No	No	Sí	Cansancio, Dolor muscular, Diarrea	No	No			No Covid	Si
308	No reactivo	Hombre	71	Jubilado/pensionado	Primario completo	2	3	No					No	Dolor de garganta, Tos	No	No		Diabetes, Hipertensión Arterial	No Covid	Si
309	No reactivo	Mujer	38		Secundario completo	5	3	No					No						No Covid	No
310	No reactivo	Hombre	65	Jubilado/pensionado	Primario incompleto	2	2	No					Sí						No Covid	No
311	No reactivo	Hombre	29	Otra	Secundario incompleto	3	3	Si	Si		No	No	Sí	Fiebre≥ 37..5°C, Escalofríos, Cansancio, Dolor muscular, Dolor de garganta, Tos, Dolor de cabeza, Dolor abdominal		No			Covid	Si
312	No reactivo	Mujer	33	Ama de casa	Secundario completo	3	3	No					No						No Covid	No
313	No reactivo	Mujer	39	Ama de casa	Primario completo	5	3	No					No						No Covid	No
314	No reactivo	Mujer	4	Menor de edad	Menor de 6 años	6	3	No					Sí						No Covid	No
315	No reactivo	Mujer	35	Ama de casa	Terciario completo	5	3	No					No						No Covid	No
316	No reactivo	Mujer	47	Trabajador asalariado	Primario completo	2	3	No					No						No Covid	No
317	No reactivo	Mujer	59	Ama de casa	Primario completo	1	1	No					Sí					Hipertensión Arterial	No Covid	No
318	No reactivo	Mujer	35	Trabajador asalariado	Secundario completo	4	2	No					No						No Covid	No
319	No reactivo	Mujer	57	Ama de casa	Primario incompleto	2	2	No					No					Hipertensión Arterial	No Covid	No
320	No reactivo	Mujer	8	Menor de edad	En primaria	1	1	No					Sí						No Covid	No
321	No reactivo	Hombre	6	Menor de edad	En primaria	3	1	No					No						No Covid	No
322	No reactivo	Hombre	19	Trabajador asalariado	Universitario incompleto	3	2	No					Sí	Fiebre≥ 37..5°C, Escalofríos, Dolor de garganta, Tos, Congestión nasal, Dolor de cabeza, Diarrea	No	No			No Covid	Si
323	No reactivo	Mujer	36	Trabajador asalariado	Secundario completo	4	2	No					Sí	Fiebre≥ 37..5°C, Escalofríos, Cansancio, Dolor muscular, Dolor de garganta, Tos, Congestión nasal, Dolor de cabeza	No	No			No Covid	Si
324	Reactivo	Hombre	4	Menor de edad	Menor de 6 años	4	2	No	No	No	No	No	Sí	Dolor de garganta, Diarrea, Nauseas/vómitos, Dolor abdominal	No	No	0	Asma	No Covid	Si
325	Reactivo	Mujer	5	Menor de edad	Menor de 6 años	6	4	No					Sí						No Covid	No
326	Reactivo	Hombre	10	Menor de edad	En primaria	6	2	No					No						No Covid	No
327	Reactivo	Mujer	32	Trabajador asalariado		3	2	No	Si	Si			Sí						No Covid	No
328	Reactivo	Hombre	6	Menor de edad	En primaria	4	1	No					Sí						No Covid	No
329	Reactivo	Mujer	29	Estudiante	Primario completo	5	3	No					No						No Covid	No
330	Reactivo	Mujer	31	Trabajador asalariado	Terciario incompleto	1	1	No	No	Si	No	No	Sí	Escalofríos, Cansancio, Dolor muscular, Dolor de garganta, Tos, Congestión nasal, Dolor torácico, Dolor de cabeza, Diarrea, Nauseas/vómitos, Dolor abdominal, Falta de olfato, Falta de gusto	No	No	0	Obesidad, Tabaquismo	No Covid	Si
331	Reactivo	Hombre	5	Menor de edad	Menor de 6 años	4	3	No	No	No	No	No	Sí	Fiebre≥ 37..5°C, Cansancio, Congestión nasal, Disnea, Dolor torácico	No	No		Enfermedad pulmonar crónica, Asma	No Covid	Si
332	Reactivo	Hombre	14	Menor de edad	Secundario incompleto	5	2	No	No	No	Si	No	Sí	Escalofríos, Falta de olfato, Falta de gusto	No	No		Obesidad	No Covid	Si
333	Reactivo	Mujer	45	Ama de casa	Secundario incompleto	5	2	NS/NC	No	No	Si	Si	Sí	Disnea, Diarrea, Falta de olfato, Falta de gusto	No	No		Diabetes, Hipertensión Arterial		Si
334	Reactivo	Mujer	43	Desocupado	Secundario completo	2	2	Si	No	Si	Si	No	No	Cansancio, Dolor muscular, Tos, Congestión nasal, Diarrea, Falta de olfato, Falta de gusto	No	No			Covid	Si
335	Reactivo	Mujer	63	Jubilado/pensionado	Terciario incompleto	2	2	Si	No	Si	Si	No	Sí		No	No	3	Hipertensión Arterial	Covid	No
336	Reactivo	Hombre	9	Menor de edad		4	1	No					No		No	No			No Covid	No
337	Reactivo	Hombre	61	Desocupado	Secundario completo	3	3	No					No	Fiebre≥ 37..5°C, Cansancio, Dolor muscular, Dolor de cabeza	Si	No	0	Hipertensión Arterial	No Covid	Si
338	Reactivo	Hombre	70	Jubilado/pensionado	Secundario incompleto	1	3	No					No		No	No		Inmunosupresión	No Covid	No
339	Reactivo	Mujer	70	Jubilado/pensionado	Secundario completo	0	3	No					No		No	No			No Covid	No
340	Reactivo	Mujer	50	Ama de casa	Terciario completo	1	2	Si	No	Si	No	No		Fiebre≥ 37..5°C, Cansancio, Dolor de garganta, Tos, Falta de olfato, Falta de gusto, Dolor abdominal	No	No		Obesidad, Tabaquismo	Covid	Si
341	Reactivo	Hombre	68	Ama de casa	Secundario incompleto	3	3	No					No	Dolor muscular, Congestión nasal, Dolor de cabeza	No	No		Hipertensión Arterial	No Covid	Si
342	Reactivo	Mujer	14	Menor de edad	Primario completo	6	3	No					Sí	Dolor de garganta	No	No	0		No Covid	Si
343	Reactivo	Mujer	19	Estudiante	Terciario completo	5	3	No					No		No	No			No Covid	No
344	Reactivo	Mujer	14	Menor de edad	Secundario incompleto	4	3	No					Sí	Fiebre≥ 37..5°C, Escalofríos, Cansancio, Dolor de garganta, Tos, Congestión nasal, Dolor torácico, Dolor de cabeza, Nauseas/vómitos, Dolor abdominal, Falta de olfato	No	No			No Covid	Si
345	Reactivo	Hombre	8	Menor de edad	En primaria	4	3	No					Sí	Fiebre≥ 37..5°C, Tos, Congestión nasal, Dolor de cabeza	No	No			No Covid	Si
346	Reactivo	Mujer	70	Jubilado/pensionado	Primario completo	3	2	No					No		No	No			No Covid	No
347	Reactivo	Mujer	18	Estudiante	Universitario incompleto	4	4	No					Sí	Dolor muscular, Dolor de garganta, Congestión nasal, Dolor de cabeza, Diarrea, Falta de olfato, Falta de gusto	No	No			No Covid	Si
348	Reactivo	Mujer	58	Ama de casa	Secundario completo	3	3	No					Sí	Escalofríos	No	No		Diabetes, Hipertensión Arterial	No Covid	Si
349	No reactivo	Mujer	41	Trabajador asalariado	Universitario completo	3	3	No					Sí	Dolor de cabeza	No	No			No Covid	Si
350	No reactivo	Mujer	75	Jubilado/pensionado	Primario completo	6	3	No					No		No	No		Enfermedad Cardiovascular, Hipertensión Arterial	No Covid	No
351	No reactivo	Mujer	36	Otra	Terciario incompleto	6	3	No					No	Cansancio, Dolor de cabeza	No	No			No Covid	Si
352	No reactivo	Hombre	64	Jubilado/pensionado	Primario completo	4	2	No					Sí	Disnea	No	No		Hipertensión Arterial	No Covid	Si
353	No reactivo	Hombre	40	Otra	Terciario completo	4	2	No					No	Cansancio, Dolor muscular, Dolor de garganta, Tos, Congestión nasal, Falta de olfato, Falta de gusto	Si	Si	0		No Covid	Si
354	No reactivo	Hombre	45	Trabajador asalariado	Secundario incompleto	3	5	No					Sí	Dolor de cabeza, Diarrea	No	No			No Covid	Si
355	No reactivo	Hombre	13	Menor de edad	Secundario completo	6	4	No					No	Cansancio, Dolor de garganta, Tos, Congestión nasal	No	No			No Covid	Si
356	No reactivo	Mujer	16	Estudiante	Primario incompleto	4	2	No					No		No	No			No Covid	No
357	No reactivo	Mujer	22	Trabajador asalariado	Secundario completo	3	1	No					No	Cansancio, Dolor de garganta, Tos, Congestión nasal, Dolor de cabeza	No	No		Obesidad	No Covid	Si
358	No reactivo	Mujer	41	Ama de casa	Secundario incompleto	3	2	No					Sí		No	No		Asma, Tabaquismo	No Covid	No
359	No reactivo	Mujer	45	Trabajador asalariado	Terciario completo	2	2	No					No	Tos, Congestión nasal	No	No			No Covid	Si
360	No reactivo	Hombre	68	Trabajador asalariado	Secundario incompleto	1	2	No					No		No	No		Enfermedad Cardiovascular, Hipertensión Arterial, Inmunosupresión	No Covid	No
361	No reactivo	Hombre	61	Jubilado/pensionado	Secundario incompleto	1	3	No					No	Escalofríos, Diarrea, Nauseas/vómitos, Dolor abdominal	No	No		Tabaquismo	No Covid	Si
362	No reactivo	Mujer	61	Trabajador asalariado	Primario completo	2	3	No					No	Congestión nasal	No	No		Hipertensión Arterial	No Covid	Si
363	No reactivo	Mujer	49	Ama de casa	Secundario incompleto	9	3	No					No	Fiebre≥ 37..5°C, Dolor muscular, Dolor de garganta, Congestión nasal, Disnea, Dolor de oido	No	No			No Covid	Si
364	No reactivo	Mujer	62	Jubilado/pensionado	Primario completo	2	3	No					No	Dolor de garganta	No	No			No Covid	Si
365	No reactivo	Hombre	10	Menor de edad	En primaria	2	2	No					No		No	No			No Covid	No
366	No reactivo	Hombre	5	Menor de edad	Menor de 6 años	6	2	No					Sí	Fiebre≥ 37..5°C, Cansancio, Dolor de garganta, Congestión nasal, Dolor de cabeza, Nauseas/vómitos	No	No		Enfermedad renal crónica	No Covid	Si
367	No reactivo	Mujer	42	Trabajador asalariado	Primario completo	4	2	No					No		No	No			No Covid	No
368	No reactivo	Mujer	63	Jubilado/pensionado	Primario incompleto	11	3	Si	No	No	No	No	No		No	No			Covid	No
369	No reactivo	Mujer	49	Trabajador asalariado	Terciario incompleto	3	3	No					No	Fiebre≥ 37..5°C, Escalofríos, Cansancio, Dolor de garganta, Congestión nasal, Dolor de cabeza, Dolor abdominal	No			Enfermedad pulmonar crónica, Tuberculosis	No Covid	Si
370	No reactivo	Mujer	29	Desocupado	Secundario completo	2	2	No					No	Cansancio, Dolor muscular, Dolor de garganta, Tos, Congestión nasal, Disnea, Dolor torácico, Dolor abdominal	NS/NC	Si	1	Tabaquismo	No Covid	Si
371	No reactivo	Hombre	71	Jubilado/pensionado	Secundario completo	5	4	No					No		No	No		Diabetes, Hipertensión Arterial	No Covid	No
372	No reactivo	Mujer	20	Estudiante	Universitario incompleto	4	5	No					No	Fiebre≥ 37..5°C, Escalofríos, Cansancio, Dolor muscular, Dolor de garganta, Tos, Congestión nasal, Disnea, Dolor torácico, Dolor de cabeza, Nauseas/vómitos, Dolor abdominal	No	No		Asma	No Covid	Si
373	No reactivo	Mujer	65	Jubilado/pensionado	Secundario completo	5	3	No					Sí	Cansancio, Dolor muscular, Dolor torácico, Dolor de cabeza	No	No		Enfermedad Cardiovascular, Hipertensión Arterial	No Covid	Si
374	No reactivo	Mujer	33	Desocupado	Secundario incompleto	4	3	No					No	Cansancio, Congestión nasal, Dolor torácico, Dolor de cabeza	No	No		Tabaquismo	No Covid	Si
375	No reactivo	Hombre	10	Menor de edad	En primaria	4	4	No					Sí	Dolor muscular, Dolor de garganta, Tos, Congestión nasal, Dolor de cabeza	No	No			No Covid	Si
376	No reactivo	Mujer	61	Jubilado/pensionado	Secundario completo	2	2	No					No		No	No		Obesidad, Hipertensión Arterial, Asma	No Covid	No
377	No reactivo	Hombre	11	Menor de edad	En primaria	5	2	No					Sí	Fiebre≥ 37..5°C, Escalofríos, Cansancio, Dolor muscular, Dolor de garganta, Congestión nasal, Dolor torácico, Dolor de cabeza, Falta de olfato, Falta de gusto	No	No			No Covid	Si
378	Reactivo	Hombre	11	Menor de edad		8	2	No					Sí		No	No	0		No Covid	No
379	Reactivo	Hombre	21	Estudiante	Universitario incompleto	3	3	No											No Covid	No
380	Reactivo	Mujer	8	Menor de edad		5	2	No					No						No Covid	No
381	Reactivo	Hombre	10	Menor de edad	En primaria	5	3	No					Sí	Fiebre≥ 37..5°C, Escalofríos, Dolor muscular, Tos, Congestión nasal, Dolor de cabeza, Diarrea, Nauseas/vómitos, Dolor abdominal	No	No	0		No Covid	Si
382	Reactivo	Hombre	10	Menor de edad	En primaria	4	2	No	No	No	No	No	No						No Covid	No
383	Reactivo	Mujer	10	Menor de edad	En primaria	4	2	No					Sí	Fiebre≥ 37..5°C, Dolor de cabeza, Dolor abdominal	No	No			No Covid	Si
384	Reactivo	Mujer	21	Estudiante	Universitario incompleto	2	5	No					Sí	Escalofríos, Cansancio, Tos, Congestión nasal, Dolor torácico, Dolor de cabeza, Nauseas/vómitos, Dolor abdominal, Falta de olfato, Falta de gusto	No	No			No Covid	Si
385	Reactivo	Hombre	23	Estudiante	Universitario incompleto	6	7	NS/NC					No	Dolor muscular, Dolor de cabeza						Si
386	Reactivo	Hombre	11	Menor de edad	En secundario	2	4	No					No	Fiebre≥ 37..5°C, Escalofríos, Dolor muscular, Dolor de garganta, Tos, Congestión nasal, Dolor de cabeza, Dolor abdominal, Falta de olfato					No Covid	Si
387	Reactivo	Hombre	9	Menor de edad	En primaria	5	4	No											No Covid	No
388	Reactivo	Hombre	21	Estudiante	Secundario completo	3	2	Si	Si	No	No	No							Covid	No
389	No reactivo	Hombre	36	Desocupado	Primario completo	5	4	No					No	Dolor de garganta, Tos, Congestión nasal	No	No	0		No Covid	Si
390	No reactivo	Hombre	59	Jubilado/pensionado	Primario completo	3	3	No					No						No Covid	No
391	No reactivo	Mujer	36	Trabajador asalariado	Universitario completo	1	1	No					No						No Covid	No
392	No reactivo	Hombre	59	Trabajador asalariado	Universitario completo	4	3	No					Sí						No Covid	No
393	No reactivo	Mujer	10	Menor de edad	En primaria	2	2	No					No						No Covid	No
394	No reactivo	Hombre	26	Trabajador no asalariado	Secundario incompleto	3	3	No					No	Escalofríos, Cansancio, Congestión nasal, Dolor de cabeza	No	No			No Covid	Si
395	No reactivo	Mujer	36	Ama de casa	Primario completo	4	2	Si	No	No	Si	No	No	Fiebre≥ 37..5°C, Escalofríos, Cansancio, Dolor muscular, Dolor de garganta, Tos, Congestión nasal, Dolor torácico, Dolor de cabeza, Diarrea, Dolor abdominal, Falta de olfato, Falta de gusto	No	No		Diabetes, Obesidad, Hipertensión Arterial	Covid	Si
396	No reactivo	Mujer	68	Jubilado/pensionado	Secundario incompleto	4	3	No	No	No	No	No			No	No		Diabetes, Enfermedad Cardiovascular, Hipertensión Arterial	No Covid	No
397	No reactivo	Mujer	35	Ama de casa	Terciario completo	5	3	Si	No	Si	No	No			No	No		Obesidad, Tabaquismo	Covid	No
398	No reactivo	Mujer	64	Jubilado/pensionado	Primario completo	1	2	No					Sí	Cansancio, Dolor muscular, Dolor de garganta	No	No		Tabaquismo	No Covid	Si
399	No reactivo	Mujer	34	Ama de casa	Terciario incompleto	4	3	No					No		No	No			No Covid	No
400	No reactivo	Hombre	20	Estudiante	Secundario incompleto	6	3	No					No		No	No			No Covid	No
401	No reactivo	Mujer	65	Jubilado/pensionado	Secundario completo	1	2	No					Sí	Dolor de garganta, Dolor de cabeza	No	No	0	Hipertensión Arterial	No Covid	Si
402	No reactivo	Hombre	43	Trabajador asalariado	Secundario completo	4	3	No					No		No	No	0	Hipertensión Arterial	No Covid	No
403	No reactivo	Mujer	18	Estudiante	Secundario completo	4	3	No	No	No	No	No	Sí	Escalofríos, Cansancio, Tos, Dolor de cabeza, Dolor abdominal	No	No			No Covid	Si
404	No reactivo	Mujer	68	Ama de casa	Primario completo	2	2	No	No	No	No	No	No	Alergia	No	No			No Covid	Si
405	No reactivo	Hombre	63	Jubilado/pensionado	Primario completo		3	No					No	Congestión nasal	No	No	1	Hipertensión Arterial, Inmunosupresión	No Covid	Si
406	No reactivo	Hombre	21	Estudiante	Universitario incompleto	5	3	No					No	Dolor de garganta, Tos, Congestión nasal, Diarrea, Nauseas/vómitos	No	No			No Covid	Si
407	No reactivo	Mujer	9	Menor de edad	En primaria	4	2	No					No	Dolor muscular, Dolor de garganta, Dolor de cabeza	No	No			No Covid	Si
408	No reactivo	Mujer	19	Estudiante	Universitario incompleto	2	3	No					Sí	Fiebre≥ 37..5°C, Escalofríos, Cansancio, Dolor de garganta, Tos, Congestión nasal, Disnea, Dolor torácico, Dolor de cabeza	No	No			No Covid	Si
409	No reactivo	Hombre	31	Desocupado	Secundario completo	1	2	No					No	Fiebre≥ 37..5°C, Dolor de garganta, Tos, Congestión nasal	No	No			No Covid	Si
410	No reactivo	Hombre	11	Menor de edad	En primaria	3	3	No					No	Dolor de garganta	No	No	0	Asma	No Covid	Si
411	No reactivo	Mujer	46	Trabajador no asalariado	Secundario incompleto	3	2	No					Sí	Dolor muscular, Dolor de garganta, Tos, Disnea, Dolor de cabeza	No	No	0	Obesidad, Tabaquismo	No Covid	Si
412	No reactivo	Hombre	40	Trabajador no asalariado	Terciario incompleto	1	3	No					Sí					Tabaquismo	No Covid	No
413	No reactivo	Hombre	61	Jubilado/pensionado	Secundario incompleto	2	3	No					No					Enfermedad Cardiovascular, Enfermedad pulmonar crónica, Tabaquismo	No Covid	No
414	No reactivo	Hombre	65	Jubilado/pensionado	Primario incompleto	2	3	No	No	No	No	No	No		No	No		Diabetes, Enfermedad Cardiovascular, Hipertensión Arterial	No Covid	No
415	No reactivo	Hombre	24	Desocupado	Secundario completo	4	3	No	No	No	No	No	No		No	No			No Covid	No
416	No reactivo	Mujer	58	Ama de casa	Secundario completo	5	3	No					No		No	No			No Covid	No
417	No reactivo	Hombre	71	Jubilado/pensionado	Primario incompleto	1	3	No					No		No	No			No Covid	No
418	No reactivo	Mujer	46	Ama de casa	Primario completo	3	2	No					No		No	No			No Covid	No
419	No reactivo	Hombre	74	Jubilado/pensionado	Primario completo	2	3	No	No	No	No	No	No		No	No			No Covid	No
420	No reactivo	Mujer	33	Trabajador asalariado	Universitario completo	1	3	No					No		No	No			No Covid	No
421	Reactivo	Mujer	8	Menor de edad	En primaria	4	3	No					Sí	Disnea, Dolor de cabeza	No	No			No Covid	Si
422	Reactivo	Mujer	44	Ama de casa	Secundario completo	4	3	No					No						No Covid	No
423	Reactivo	Hombre	12	Menor de edad	En primaria	2	3	No					No	Cansancio, Dolor de garganta, Tos, Congestión nasal	No	No			No Covid	Si
424	Reactivo	Mujer	9	Menor de edad	En primaria	2	2	Si		Si				Congestión nasal, sarpullido	No	No		Enfermedad pulmonar crónica, Asma	Covid	Si
425	No reactivo	Mujer	53	Trabajador asalariado	Terciario completo	3	3	No					No	Escalofríos, Cansancio, Dolor muscular, Dolor de garganta, Tos, Disnea	No	No	0	Enfermedad Cardiovascular, Hipertensión Arterial	No Covid	Si
426	No reactivo	Hombre	11	Menor de edad	En primaria	4	3	No					No	Dolor de garganta, Congestión nasal, Dolor de cabeza	No	No	0		No Covid	Si
427	No reactivo	Mujer	33	Otra	Secundario completo	2	1	No	No	No	Si	No	Sí	Congestión nasal, Disnea, Falta de olfato	No	No	0		No Covid	Si
428	No reactivo	Mujer	32	Desocupado	Terciario incompleto	1	1	Si	Si	Si	Si	No	Sí	Fiebre≥ 37..5°C, Escalofríos, Cansancio, Dolor muscular, Dolor de garganta, Tos, Congestión nasal, Disnea, Dolor torácico, Dolor de cabeza, Diarrea, Nauseas/vómitos, Dolor abdominal, Falta de olfato, Falta de gusto, ERUPCIONES FACIALES	No	No	0	Tabaquismo	Covid	Si
429	No reactivo	Mujer	18	Trabajador asalariado	Secundario incompleto	5	3	No					No						No Covid	No
430	No reactivo	Hombre	28	Trabajador asalariado	Universitario incompleto	5	5	No											No Covid	No
431	No reactivo	Mujer	46	Ama de casa	Secundario incompleto	3	2	No					Sí	Congestión nasal, Dolor de cabeza	No	No	0	Enfermedad Cardiovascular	No Covid	Si
432	Reactivo	Mujer	37	Trabajador asalariado	Secundario completo	4	2	Si	Si	No	No	No	No	Fiebre≥ 37..5°C, Escalofríos, Cansancio, Dolor muscular, Tos, Disnea, Dolor torácico, Dolor de cabeza, Diarrea, Nauseas/vómitos, Dolor abdominal	Si		1		Covid	Si
433	Reactivo	Hombre	10	Menor de edad	En primaria	4	3	No					No	Dolor de garganta	No	No	0		No Covid	Si
434	Reactivo	Hombre	61	Jubilado/pensionado	Secundario incompleto	2	3	No					Sí				1	Obesidad, Hipertensión Arterial, Enfermedad renal crónica	No Covid	No
435	Reactivo	Mujer	41	Ama de casa	Secundario completo	4	6	Si			Si		No	Escalofríos, Cansancio, Dolor muscular, Dolor de garganta, Disnea, Dolor torácico, Dolor de cabeza, Falta de olfato, Falta de gusto	No	No	1	Tabaquismo	Covid	Si
436	Reactivo	Mujer	22	Estudiante	Universitario incompleto	3	3	Si	Si	No		No	No	Cansancio, Dolor muscular, Congestión nasal, Dolor de cabeza, Nauseas/vómitos, Falta de olfato, Falta de gusto	No	No	6		Covid	Si
437	Reactivo	Mujer	19	Estudiante	Secundario completo	2	2	No					No		No	No			No Covid	No
438	Reactivo	Mujer	68	Ama de casa	Primario completo	6	2	No					Desconoce		No	No		Diabetes	No Covid	No
439	Reactivo	Mujer	10	Menor de edad	En primaria	5	2	No					Sí	Tos	No	No			No Covid	Si
440	Reactivo	Hombre	17	Estudiante	Secundario completo	6	3	Si	No	Si	Si	No		Escalofríos, Cansancio, Dolor muscular, Tos, Dolor de cabeza, Falta de olfato, Falta de gusto				Asma	Covid	Si
441	Reactivo	Mujer	6	Menor de edad	En primaria	4	2	No					No	Cansancio, Dolor de garganta, Congestión nasal, Dolor de cabeza				Obesidad	No Covid	Si
442	Reactivo	Mujer	39	Ama de casa	Secundario incompleto	3	2	No					No		No	No			No Covid	No
443	No reactivo	Mujer	5	Menor de edad	Menor de 6 años	4	2	No					No		No	No			No Covid	No
444	No reactivo	Mujer	10	Menor de edad		1	2	No					No						No Covid	No
445	Reactivo	Hombre	12	Menor de edad	En secundario	5	4	No					No		No	No			No Covid	No
446	No reactivo	Hombre	19	Estudiante	Secundario completo	3	3	No					Sí	Dolor de garganta, Congestión nasal, Dolor de cabeza	No	No		Obesidad	No Covid	Si
447	Reactivo	Mujer	19	Estudiante	Universitario incompleto	5	3	No					No	Fiebre≥ 37..5°C, Dolor de garganta, Congestión nasal, Dolor de cabeza	No	No			No Covid	Si
448	Reactivo	Hombre	32	Trabajador asalariado	Terciario completo	1	1	No					Sí	Fiebre≥ 37..5°C, Escalofríos, Cansancio, Dolor muscular, Dolor de garganta, Tos, Congestión nasal, Diarrea	No	No			No Covid	Si
449	No reactivo	Mujer	35	Ama de casa	Secundario completo	5	3	No					No	Dolor de garganta, Tos, Congestión nasal	No	No			No Covid	Si
450	No reactivo	Hombre	26	Otra	Secundario incompleto	2	1	No					Sí	Fiebre≥ 37..5°C, Cansancio, Dolor muscular, Dolor de garganta, Tos, Congestión nasal, Disnea, Dolor de cabeza	No	No			No Covid	Si
451	Reactivo	Hombre	49	Trabajador asalariado	Secundario completo	2	3	No					No	Fiebre≥ 37..5°C, Escalofríos, Cansancio, Dolor muscular, Dolor de garganta, Tos, Dolor de cabeza, Falta de olfato, Falta de gusto, DOLOR DE CINTURA	Si	Si	1		No Covid	Si
452	Reactivo	Mujer	11	Menor de edad	En secundario	4	1	No					Sí	Fiebre≥ 37..5°C, fiebre y brote	Si	Si	2.		No Covid	Si
453	Reactivo	Hombre	13	Menor de edad	Secundario incompleto	4	3	No					Sí	Fiebre≥ 37..5°C, Dolor de garganta, Tos, Congestión nasal	No	No		Asma	No Covid	Si
454	Reactivo	Mujer	42	Otra	Universitario completo	2	2	Si	Si	No	No	No		Fiebre≥ 37..5°C, Escalofríos, Cansancio, Dolor muscular, Dolor de garganta, Tos, Dolor torácico, Dolor de cabeza, Diarrea, Dolor abdominal	Si	No		Hipertensión Arterial	Covid	Si
455	Reactivo	Mujer	45	Otra	Terciario incompleto	1	2	Si	No	Si	Si	No		Cansancio, Dolor de garganta, Tos, Congestión nasal, Dolor de cabeza, Nauseas/vómitos, Falta de olfato, Falta de gusto	No	No	1		Covid	Si
456	Reactivo	Mujer	9	Menor de edad	En primaria	2	2	No						Escalofríos, Cansancio, Dolor muscular, Dolor de garganta, Tos, Congestión nasal, Dolor torácico, Dolor de cabeza, Dolor abdominal, Falta de olfato	No	No			No Covid	Si
457	Reactivo	Hombre	10	Menor de edad	En primaria	5	1	No					No	Dolor de garganta, Tos, Congestión nasal, Nauseas/vómitos	No	No			No Covid	Si
458	No reactivo	Mujer	20	Estudiante	Universitario incompleto	3	2	No					No	Fiebre≥ 37..5°C, Cansancio, Dolor muscular, Dolor de cabeza, Diarrea, Nauseas/vómitos	No	No			No Covid	Si
459	No reactivo	Mujer	16	Trabajador asalariado	Primario completo	2	3	No					No		No	No			No Covid	No
460	No reactivo	Hombre	23	Trabajador asalariado	Secundario completo	2	3	No					No	Escalofríos, Cansancio, Congestión nasal, Dolor de cabeza	No	No		Diabetes	No Covid	Si
461	No reactivo	Mujer	9	Menor de edad	En primaria	6	3	No					No	Fiebre≥ 37..5°C, Dolor muscular, Dolor de garganta, Tos, Dolor de cabeza	No	No			No Covid	Si
462	No reactivo	Mujer	28	Trabajador asalariado	Terciario completo	1	3	No						Fiebre≥ 37..5°C, Escalofríos, Cansancio, Dolor muscular, Dolor de garganta, Tos, Congestión nasal, Diarrea, Nauseas/vómitos, Dolor abdominal, Falta de olfato, Falta de gusto	Si	No	1		No Covid	Si
463	No reactivo	Mujer	35	Trabajador asalariado	Universitario incompleto	4	4	No					No	Cansancio, Dolor de garganta, Congestión nasal, Dolor de cabeza, Nauseas/vómitos	No	No	0		No Covid	Si
464	No reactivo	Mujer	45	Trabajador asalariado	Secundario incompleto	3	2	No					No	Dolor de garganta	No	No	0	Hipotiroidismo	No Covid	Si
465	No reactivo	Hombre	46	Trabajador asalariado	Universitario completo	4	3	No					Sí	Cansancio				Enfermedad Cardiovascular	No Covid	Si
466	No reactivo	Mujer	47	Trabajador asalariado	Secundario incompleto	2	2	Si	Si	No	Si	No		Dolor muscular, Dolor de garganta, Tos, Congestión nasal, Dolor de cabeza, Diarrea, Nauseas/vómitos, Dolor abdominal, Falta de olfato, Falta de gusto	Si	No	2	Tuberculosis	Covid	Si
467	No reactivo	Hombre	54	Otra	Universitario completo	1	3	No						Cansancio, Dolor de garganta, Tos, Congestión nasal	No	No		Enfermedad oncológica	No Covid	Si
468	No reactivo	Mujer	34	Trabajador asalariado	Secundario completo	3	3	No					No	Fiebre≥ 37..5°C, Escalofríos, Cansancio, Dolor muscular, Dolor de garganta, Tos, Congestión nasal, Disnea, Dolor torácico, Dolor de cabeza	No	No	0	Tabaquismo	No Covid	Si
469	No reactivo	Hombre	25	Trabajador asalariado	Universitario incompleto	4	5	Si	Si	No	No	No		Cansancio, Dolor muscular, Dolor de garganta, Tos, Congestión nasal, Dolor de cabeza, Falta de olfato, Falta de gusto	No	No	0		Covid	Si
470	No reactivo	Mujer	10	Menor de edad	En primaria	3	3	No					Sí	Escalofríos, Cansancio, Dolor muscular, Diarrea, Nauseas/vómitos, Dolor abdominal	No	No			No Covid	Si
471	No reactivo	Mujer	11	Menor de edad	En primaria	6	5	No					No		No	No			No Covid	No
472	No reactivo	Mujer	31	Trabajador asalariado	Terciario completo	3	1	No					No		No	No			No Covid	No
473	No reactivo	Mujer	39	Trabajador asalariado	Universitario completo	4	4	Si	No	Si	No	No		Fiebre≥ 37..5°C, Escalofríos, Cansancio, Dolor muscular, Dolor de garganta, Tos, Congestión nasal, Disnea, Dolor de cabeza, Diarrea, Falta de olfato, Falta de gusto	No	No	0		Covid	Si
474	No reactivo	Hombre	30	Trabajador asalariado	Secundario completo	1	2	No					Sí		No	No		Tabaquismo	No Covid	No
475	No reactivo	Mujer	38	Trabajador asalariado	Terciario completo	5	3	No					No	Congestión nasal, Dolor de cabeza	No	No	0		No Covid	Si
476	No reactivo	Mujer	39	Ama de casa	Terciario completo	2	3	Si	Si	Si	Si	No		Fiebre≥ 37..5°C, Escalofríos, Cansancio, Dolor muscular, Tos, Congestión nasal, Dolor torácico, Dolor de cabeza, Diarrea, Nauseas/vómitos, Falta de olfato, Falta de gusto, INSOMNIO	No	No			Covid	Si
477	No reactivo	Mujer	32	Ama de casa	Secundario completo	4	2	No					No		No	No			No Covid	No
478	No reactivo	Hombre	25	Estudiante	Secundario completo	5	3	No					No		No	No			No Covid	No
479	No reactivo	Hombre	40	Estudiante	Universitario incompleto	2	3	No	Si	No	No	No	Sí		No	No			No Covid	No
480	No reactivo	Mujer	43	Ama de casa	Terciario completo	3	4	Si					Sí	Fiebre≥ 37..5°C, Cansancio, Dolor muscular, Dolor de cabeza, Diarrea, Dolor abdominal, Falta de olfato, Falta de gusto	No	No			Covid	Si
481	No reactivo	Hombre	53	Jubilado/pensionado	Secundario completo	3	3	Si					Sí	Escalofríos, Dolor muscular	No	No		Tabaquismo	Covid	Si
482	No reactivo	Hombre	16	Jubilado/pensionado	Secundario incompleto	5	4	No					No	Tos, Congestión nasal	No	No			No Covid	Si
483	No reactivo	Hombre	16	Estudiante	Secundario incompleto	3	3	No					Sí		No	No			No Covid	No
484	No reactivo	Mujer	30	Trabajador asalariado	Secundario completo	3	3	No					No	Dolor de cabeza	No	No			No Covid	Si
485	No reactivo	Mujer	7	Menor de edad	En primaria	4	4	No					No					Asma	No Covid	No
486	No reactivo	Mujer	59	Ama de casa	Primario completo	1	3	No					No						No Covid	No
487	No reactivo	Mujer	6	Menor de edad	En primaria	5	2	No					Sí	Tos	No	No			No Covid	Si
488	No reactivo	Hombre	10	Menor de edad	En primaria	4	2	No					Sí	Cansancio, Dolor de cabeza	No	No		Asma	No Covid	Si
489	No reactivo	Mujer	48	Trabajador asalariado	Terciario completo	4	5	No					No	Escalofríos, Cansancio, Dolor de cabeza	No	No		Inmunosupresión, Enfermedad oncológica	No Covid	Si
490	No reactivo	Hombre	46	Trabajador asalariado	Primario completo	2	2	Si	Si	No	No	No		Fiebre≥ 37..5°C, Escalofríos, Cansancio, Dolor muscular, Dolor de garganta, Disnea, Dolor torácico, Dolor de cabeza, Diarrea, Nauseas/vómitos, Dolor abdominal, Falta de olfato, Falta de gusto, DOLORES ARTICULARES	Si	No	1	Enfermedad Cardiovascular, Hipertensión Arterial, Enfermedad pulmonar crónica	Covid	Si
491	No reactivo	Mujer	38	Trabajador asalariado	Secundario completo	3	2	No					No	Dolor muscular, Congestión nasal, Dolor de cabeza	No	No		Tabaquismo	No Covid	Si
492	No reactivo	Mujer	40	Trabajador asalariado	Terciario completo	5	3	No					No						No Covid	No
493	No reactivo	Mujer	41	Trabajador asalariado	Terciario completo	2	2	No					No	Cansancio, Dolor muscular, Dolor de garganta, Congestión nasal, Dolor de cabeza, Diarrea, Dolor abdominal	Si	No	0	Inmunosupresión, Embarazo/puerperio	No Covid	Si
494	No reactivo	Hombre	12	Menor de edad	En secundario	5	3	No					No	Dolor de garganta, Tos, Congestión nasal	No	No			No Covid	Si
495	No reactivo	Mujer	9	Menor de edad	En primaria	4	2	No					No						No Covid	No
496	No reactivo	Mujer	30	Trabajador asalariado	Terciario completo	1	1	Si	Si	No	No	No	No	Escalofríos, Cansancio, Dolor muscular, Tos, Dolor de cabeza, Diarrea, Nauseas/vómitos, Dolor abdominal, DOLORES GASTROINTESTINALES	No	Si	1		Covid	Si
497	No reactivo	Mujer	42	Trabajador asalariado	Terciario completo	1	1	Si	Si	No	No	No	No						Covid	No
498	No reactivo	Mujer	47	Trabajador asalariado	Universitario completo	1	3	No					No		No	No			No Covid	No
499	No reactivo	Hombre	7	Menor de edad	En primaria	5	3	No					No						No Covid	No
500	No reactivo	Mujer	11	Menor de edad	En primaria	4	2	No					No						No Covid	No
501	No reactivo	Mujer	29	Trabajador asalariado	Secundario incompleto	4	2	Si						Fiebre≥ 37..5°C, Escalofríos, Cansancio, Dolor muscular, Dolor de garganta, Tos, Congestión nasal, Disnea, Dolor torácico, Falta de olfato, Falta de gusto	No	No			Covid	Si
502	Reactivo	Hombre	52	Trabajador asalariado	Terciario incompleto	7	3	Si	Si	No	No	No		Fiebre≥ 37..5°C, Escalofríos, Cansancio, Dolor muscular, Dolor de garganta, Tos, Disnea, Dolor de cabeza, Falta de olfato, Falta de gusto	No	No	1		Covid	Si
503	Reactivo	Mujer	28	Ama de casa	Primario completo	2	2	No					Sí		No	No		Tabaquismo	No Covid	No
504	Reactivo	Hombre	66	Jubilado/pensionado	Secundario incompleto	3	2	Si	No	Si	Si	No		Cansancio, Dolor muscular, Tos, Congestión nasal, Dolor de cabeza, Diarrea, Nauseas/vómitos, Falta de olfato, Falta de gusto	Si	Si	1	Obesidad, Enfermedad Cardiovascular, Hipertensión Arterial	Covid	Si
505	Reactivo	Mujer	7	Menor de edad	En primaria	2	2	No					No		No	No			No Covid	No
506	Reactivo	Mujer	13	Menor de edad	Secundario incompleto	3	2	No					Sí	Escalofríos, Cansancio, Dolor de garganta, Congestión nasal, Disnea, Dolor torácico, Dolor de cabeza, Diarrea	Si	No	1	Enfermedad Cardiovascular	No Covid	Si
507	Reactivo	Hombre	63	Jubilado/pensionado	Primario incompleto	2	2	Si	No	No	No	No	Desconoce	Dolor de garganta, Congestión nasal, Diarrea, Dolor abdominal	Si	Si	1	Enfermedad Cardiovascular, Hipertensión Arterial, Enfermedad pulmonar crónica	Covid	Si
508	Reactivo	Mujer	47	Ama de casa	Universitario completo	3	3	Si	Si	Si	Si	No	No	Cansancio, Diarrea, Dolor abdominal, Falta de olfato, Falta de gusto	No	No	1	Tabaquismo	Covid	Si
509	Reactivo	Mujer	20	Estudiante	Secundario completo	4	3	No					No		No	No			No Covid	No
510	Reactivo	Hombre	42		Secundario incompleto	1	1	No					No		No	No			No Covid	No
511	Reactivo	Hombre	60	Otra	Primario completo	4	3	Si	No	Si	No	Si		Fiebre≥ 37..5°C, Escalofríos, Cansancio, Dolor muscular, Dolor de garganta, Tos, Congestión nasal, Disnea, Dolor torácico, Diarrea, Falta de olfato, Falta de gusto	Si	No	1		Covid	Si
512	No reactivo	Mujer	32	Otra	Secundario completo	6	2	No					Desconoce		No	No			No Covid	No
513	No reactivo	Mujer	20	Trabajador asalariado	Universitario incompleto	1	1	No					No	Dolor de garganta, Tos, Congestión nasal	No	No			No Covid	Si
514	No reactivo	Mujer	50	Otra	Terciario incompleto	2	4	No					No		No	No		Hipertensión Arterial	No Covid	No
515	No reactivo	Mujer	50	Trabajador no asalariado	Secundario incompleto	2	1	No					Sí	Fiebre≥ 37..5°C, Dolor muscular, Dolor de garganta	Si	Si		TIROIDES	No Covid	Si
516	No reactivo	Mujer	44	Desocupado	Secundario completo	4	3	Si	No	No	Si	No	Sí	Fiebre≥ 37..5°C, Escalofríos, Cansancio, Dolor muscular, Tos, Dolor de cabeza, Falta de olfato, Falta de gusto	No	Si	1	Tabaquismo	Covid	Si
517	No reactivo	Hombre	17	Estudiante	Secundario incompleto	4	1	No					Sí			No			No Covid	No
518	No reactivo	Mujer	24	Estudiante	Universitario incompleto	1	2	No					Sí	Escalofríos, Cansancio, Dolor muscular, Congestión nasal, Disnea, Dolor de cabeza	No	No			No Covid	Si
519	No reactivo	Mujer	11	Menor de edad	En secundario	4	4	No					No	Escalofríos, Cansancio, Dolor muscular, Dolor de garganta, Tos, Congestión nasal, Dolor de cabeza	No	No			No Covid	Si
520	No reactivo	Mujer	38	Otra	Secundario completo	2	4	No					No	Dolor de garganta, Tos, Congestión nasal	No	No			No Covid	Si
521	No reactivo	Hombre	23	Trabajador asalariado	Secundario completo	2	2	No					No	Cansancio, Tos, Congestión nasal, Dolor de cabeza	No	No		Tabaquismo	No Covid	Si
522	No reactivo	Mujer	46	Trabajador asalariado	Terciario completo	3	3	No					No	Dolor muscular, Dolor de garganta, Congestión nasal, Dolor de cabeza	No	No	0		No Covid	Si
523	No reactivo	Mujer	38	Trabajador asalariado	Terciario completo	2	2	No					Sí	Escalofríos, Cansancio, Dolor muscular, Dolor de garganta, Tos, Congestión nasal, Dolor torácico, Dolor de cabeza, Dolor abdominal, ojos irritados	No	No		Tabaquismo	No Covid	Si
524	No reactivo	Hombre	67	Jubilado/pensionado	Primario completo	1	2	No					No		No	No	0		No Covid	No
525	No reactivo	Mujer	25	Estudiante	Universitario incompleto	3	2	No					Sí	Fiebre≥ 37..5°C, Escalofríos, Cansancio, Dolor muscular, Dolor de garganta, Tos, Congestión nasal, Disnea, Dolor torácico, Dolor de cabeza, Diarrea, Nauseas/vómitos, Dolor abdominal	No	No			No Covid	Si
526	No reactivo	Hombre	59	Otra	Secundario completo	0	3	Si	Si	Si	Si	Si		Fiebre≥ 37..5°C, Escalofríos, Cansancio, Dolor muscular, Dolor de garganta, Tos, Congestión nasal, Dolor de cabeza, Nauseas/vómitos, Falta de olfato, Falta de gusto	No	No	1	Diabetes, Hipertensión Arterial	Covid	Si
527	Reactivo	Mujer	26	Desocupado	Secundario completo	4	1	Si	No	No	No	No	Sí	Cansancio, Dolor muscular, Dolor de garganta, Tos, Dolor torácico, Dolor de cabeza, Falta de olfato, Falta de gusto	No	No			Covid	Si
528	No reactivo	Mujer	18	Estudiante	Universitario incompleto	3	3	No					No					Asma	No Covid	No
529	No reactivo	Mujer	8	Menor de edad	En primaria	4	2	No											No Covid	No
530	No reactivo	Hombre	44	Otra	Terciario incompleto	4	5	Si	Si				Sí	Fiebre≥ 37..5°C, Escalofríos, Cansancio, Dolor muscular, Dolor torácico, Dolor de cabeza, Falta de olfato, Falta de gusto				Obesidad, Enfermedad Cardiovascular, Hipertensión Arterial	Covid	Si
531	No reactivo	Mujer	61	Jubilado/pensionado	Secundario incompleto	0	1	No					No	Dolor de garganta, Tos, Congestión nasal	Si	No			No Covid	Si
532	Reactivo	Hombre	60	Trabajador no asalariado	Secundario incompleto	2	2	No					No	Congestión nasal, Falta de olfato, Falta de gusto	No		0	Diabetes, Tabaquismo	No Covid	Si
533	No reactivo	Mujer	16	Estudiante	Secundario incompleto	4	2	No					Sí		No	No			No Covid	No
534	Reactivo	Mujer	66	Ama de casa	Secundario incompleto	4	2	No					No	Dolor muscular	No	No		Diabetes, Inmunosupresión	No Covid	Si
535	Reactivo	Hombre	10	Menor de edad	En primaria	2	1	Si	No	No	No	No	No	Dolor de garganta, Falta de olfato, Falta de gusto, mocos y decaimiento	No	No			Covid	Si
536	Reactivo	Mujer	26	Trabajador asalariado	Secundario completo	2	3	No					No						No Covid	No
537	Reactivo	Mujer	41	Ama de casa	Secundario incompleto	2	4	Si	No	Si	No	No		Escalofríos, Cansancio, Dolor muscular, Tos, Congestión nasal, Falta de olfato, Falta de gusto	No	No	2	Enfermedad Cardiovascular, Embarazo/puerperio	Covid	Si
538	Reactivo	Mujer	42	Trabajador no asalariado	Secundario completo	3	2	No					No		No	No		Hipertensión Arterial	No Covid	No
539	Reactivo	Hombre	19	Trabajador no asalariado	Secundario incompleto	5	2	No					Sí	Falta de gusto	No	No			No Covid	Si
540	Reactivo	Hombre	15	Menor de edad	Primario completo	4	2	No					No					Asma	No Covid	No
541	Reactivo	Mujer	37	Ama de casa	Secundario incompleto	3	2	Si	No	NS/NC	NS/NC	No		Cansancio, Dolor muscular, Dolor de garganta, Tos, Congestión nasal, Disnea, Dolor torácico, Dolor de cabeza, Diarrea, Nauseas/vómitos, Dolor abdominal, Falta de olfato, Falta de gusto	Si				Covid	Si
542	Reactivo	Hombre	15	Menor de edad	Secundario incompleto	5	4	No					No	Tos, Congestión nasal, Disnea				Asma	No Covid	Si
543	Reactivo	Mujer	13	Menor de edad	Secundario incompleto	3	3	No					No	Dolor de garganta, Congestión nasal, Dolor de cabeza, Nauseas/vómitos					No Covid	Si
544	Reactivo	Mujer	70	Jubilado/pensionado	Primario completo	7	3	Si	Si	No	No	No		Fiebre≥ 37..5°C, Cansancio, Dolor Muscular	No	No	0	Obesidad	Covid	Si
545	Reactivo	Mujer	58	Ama de casa	Secundario incompleto	3	2	No					Sí						No Covid	No
546	Reactivo	Hombre	3	Menor de edad	Menor de 6 años	5	1	No					Sí	Fiebre≥ 37..5°C, Dolor de garganta, Tos, Congestión nasal, Diarrea, Nauseas/vómitos	Si	No	0		No Covid	Si
547	Reactivo	Mujer	46	Trabajador asalariado	Primario completo	4	4	No					No	Falta de olfato, Falta de gusto	No	No			No Covid	Si
548	Reactivo	Mujer	42	Ama de casa	Secundario incompleto	1	0	No					No						No Covid	No
549	Reactivo	Mujer	14	Menor de edad	Secundario incompleto	7	3	NS/NC					No		No	No				No
550	No reactivo	Mujer	12	Menor de edad	Primario completo	3	2	No					No						No Covid	No
551	No reactivo	Hombre	66	Jubilado/pensionado	Secundario incompleto	1	1	No										Hipertensión Arterial	No Covid	No
552	No reactivo	Mujer	53	Ama de casa	Terciario completo	4	3	No					No					Hipertensión Arterial	No Covid	No
553	No reactivo	Mujer	22	Ama de casa	Secundario incompleto	4	1	No						Dolor de garganta, Tos	No	No		Tabaquismo	No Covid	Si
554	No reactivo	Mujer	67	Ama de casa	Ninguno	2	4	No					No		No	No		Diabetes	No Covid	No
555	No reactivo	Mujer	50	Ama de casa	Primario completo	3	2	No					No						No Covid	No
556	No reactivo	Hombre	7	Menor de edad	En primaria	3	2	No					No						No Covid	No
557	No reactivo	Mujer	0	Menor de edad	Menor de 6 años	3	2	No					No	Congestión nasal, Diarrea	No	No			No Covid	Si
558	No reactivo	Mujer	59	Ama de casa	Secundario incompleto	4	3	No					No	Tos	No	No			No Covid	Si
559	No reactivo	Mujer	15	Menor de edad	Secundario completo	3	2	No					No	Dolor de garganta, Tos, Congestión nasal, Dolor de cabeza	No	No		Asma	No Covid	Si
560	No reactivo	Mujer	9	Menor de edad	En primaria	5	2	No					Sí						No Covid	No
561	No reactivo	Hombre	50		Primario completo	5	3	No					No						No Covid	No
562	No reactivo	Mujer	28	Ama de casa	Primario completo	5	2	No					No					Tabaquismo	No Covid	No
563	No reactivo	Mujer	48	Trabajador no asalariado	Primario completo	2	1	Si	Si	No	No	No		Dolor muscular, Dolor de garganta, Dolor de cabeza, Falta de olfato, Falta de gusto	No	No	1	Tabaquismo	Covid	Si
564	No reactivo	Hombre	17	Estudiante	Secundario incompleto	4	4	No					No		No	No		Asma	No Covid	No
565	No reactivo	Hombre	16	Estudiante	Secundario incompleto	4	3	No					No						No Covid	No
566	No reactivo	Hombre	14	Menor de edad	Secundario incompleto	2	3	No					No	Dolor de garganta, Tos, Congestión nasal	No	No	0		No Covid	Si
567	No reactivo	Mujer	1	Menor de edad	Menor de 6 años	5	4	No					No	Tos, Congestión nasal	No	No			No Covid	Si
568	No reactivo	Hombre	25	Estudiante	Universitario incompleto	5	4	No					Sí						No Covid	No
569	No reactivo	Hombre	68	Jubilado/pensionado	Secundario completo	2	2	No					Sí	Dolor de garganta, Tos	No	No		Obesidad, Hipertensión Arterial	No Covid	Si
570	No reactivo	Mujer	41	Desocupado	Secundario incompleto	5	2	No					No					Tabaquismo	No Covid	No
571	No reactivo	Hombre	11	Menor de edad	En primaria	5	2	No					No	Dolor de garganta, Congestión nasal, Disnea	No	No			No Covid	Si
572	No reactivo	Mujer	36	Trabajador asalariado	Primario incompleto	6	2	No					Sí	Fiebre≥ 37..5°C, Escalofríos, Cansancio, Dolor muscular, Dolor de cabeza, Diarrea, Dolor abdominal, Falta de olfato, Falta de gusto, MAREOS	No	No	0		No Covid	Si
573	No reactivo	Hombre	39	Trabajador asalariado	Secundario incompleto	5	2	No					No						No Covid	No
574	No reactivo	Mujer	46	Ama de casa	Secundario completo	2	2	No					No						No Covid	No
575	No reactivo	Hombre	19	Estudiante	Universitario incompleto	2	3	No					No	Dolor de cabeza	No	No			No Covid	Si
576	No reactivo	Mujer	43	Trabajador asalariado	Secundario completo	2	2	Si		Si			Sí	Dolor de cabeza, Falta de olfato, Falta de gusto	No	No	0	Tabaquismo	Covid	Si
577	Reactivo	Mujer	51	Ama de casa	Primario completo	5	2	Si	No	No	Si	No	Sí	Fiebre≥ 37..5°C, Falta de olfato, Falta de gusto	No	No	0	Hipertensión Arterial, Asma, Enfermedad renal crónica, Inmunosupresión, Enfermedad oncológica	Covid	Si
578	Reactivo	Hombre	9	Menor de edad	En primaria	4	3	No					No		No	No			No Covid	No
579	Reactivo	Mujer	11	Menor de edad	En primaria	5	3	No					Sí						No Covid	No
580	No reactivo	Hombre	32	Trabajador asalariado	Secundario incompleto	5	2	No					No		No	No		Obesidad, Tabaquismo	No Covid	No
581	No reactivo	Hombre	32		Secundario incompleto	4	1	Si	Si	No	Si	No		Fiebre≥ 37..5°C, Escalofríos, Cansancio, Dolor muscular, Dolor de garganta, Congestión nasal, Disnea, Dolor torácico, Dolor de cabeza, Diarrea, Nauseas/vómitos, Dolor abdominal, Falta de olfato, Falta de gusto	No	No		Tabaquismo	Covid	Si
582	No reactivo	Hombre	10	Menor de edad	En primaria	5	2	No	No	No	No	No	No		No	No			No Covid	No
583	No reactivo	Hombre	34	Trabajador asalariado	Secundario incompleto	3	2	No	No	No	No	No	No		No	No		Tabaquismo	No Covid	No
584	No reactivo	Mujer	25	Estudiante	Terciario incompleto	4	4	No					No	Tos, Congestión nasal	No	No	0	Enfermedad pulmonar crónica, Enfermedad renal crónica	No Covid	Si
585	Reactivo	Hombre	11	Menor de edad	En primaria	3	2	No					Sí	Escalofríos, Cansancio, Dolor muscular, Tos, Diarrea, Nauseas/vómitos					No Covid	Si
586	Reactivo	Hombre	45					No					No						No Covid	No
587	Reactivo	Mujer	52	Ama de casa		3	2	Si	Si	No	Si	No		Pérdida de cabello				Diabetes, Inmunosupresión	Covid	Si
588	Reactivo	Mujer	49	Ama de casa	Primario completo	1	1	No					No	Cansancio, Dolor muscular, Dolor de garganta, Dolor de cabeza, Dolor abdominal	No	No		Tabaquismo	No Covid	Si
589	Reactivo	Hombre	62	Trabajador no asalariado	Secundario incompleto	2	1								No	No		Asma		No
590	Reactivo	Hombre	10	Menor de edad	En primaria	5	1	No					No		No	No			No Covid	No
591	Reactivo	Mujer	26	Otra	Terciario completo	3	4	No	No	No	Si	No	Sí	Diarrea, Nauseas/vómitos, Dolor abdominal, Falta de olfato	No	No	0	Enfermedad Cardiovascular, Hipertensión Arterial	No Covid	Si
592	Reactivo	Hombre	20	Estudiante	Terciario incompleto	2	1	Si	No	Si	No	No	Sí		No	No			Covid	No
593	Reactivo	Hombre	37	Trabajador asalariado	Secundario incompleto	4	2	Si	Si	Si	No	No	Sí		Si	No	0		Covid	No
594	Reactivo	Hombre	66	Jubilado/pensionado	Primario incompleto	2	1	No					No	Escalofríos, Cansancio, Dolor muscular, Dolor de garganta, Congestión nasal, Dolor de cabeza, Diarrea, Dolor abdominal					No Covid	Si
595	Reactivo	Mujer	12	Menor de edad	En secundario	3	2	No					Sí	Dolor de garganta, Tos, Congestión nasal, Disnea	Si	No	0	Enfermedad Cardiovascular, Enfermedad pulmonar crónica, Asma	No Covid	Si
596	Reactivo	Hombre	50	Trabajador asalariado	Primario completo	2	2	No					No		No	No			No Covid	No
597	Reactivo	Mujer	40	Trabajador no asalariado	Secundario completo	5	3	No					No	Congestión nasal	No	No			No Covid	Si
598	Reactivo	Mujer	21	Estudiante	Secundario completo	3	3	No					Sí		No	No			No Covid	No
599	Reactivo	Mujer	32	Trabajador asalariado	Primario completo	3	2	No					Sí	Congestión nasal, Dolor de cabeza, Cansancio	No	No	0		No Covid	Si
600	Reactivo	Hombre	45	Desocupado	Secundario completo	4	1	Si					No	Fiebre≥ 37..5°C, Escalofríos, Cansancio, Dolor muscular, Dolor de garganta, Tos, Congestión nasal, Disnea, Dolor de cabeza, Nauseas/vómitos, Falta de olfato, Falta de gusto	No	No		Hipertensión Arterial, Neuropatia	Covid	Si
601	No reactivo	Mujer	7	Menor de edad		3	3	No					Sí						No Covid	No
602	Reactivo	Mujer	28	Estudiante	Universitario incompleto	5	3	No	Si	Si			Sí	Dolor muscular, Dolor de garganta, Dolor de cabeza, Dolor abdominal	Si	Si	1		No Covid	Si
603	Reactivo	Hombre	4	Menor de edad	Menor de 6 años	4	2	No					No		No	No			No Covid	No
604	No reactivo	Mujer	51	Desocupado	Terciario incompleto	1	2	No					No						No Covid	No
605	No reactivo	Mujer	30	Ama de casa	Secundario completo	2	2	No						Cansancio, Falta de olfato					No Covid	Si
606	No reactivo	Mujer	38	Ama de casa	Primario completo	5	2	No											No Covid	No
607	No reactivo	Hombre	45	Trabajador asalariado	Secundario incompleto	3	2	No											No Covid	No
608	Reactivo	Mujer	32	Ama de casa	Secundario incompleto	5	4	No					Sí	Dolor de garganta, Congestión nasal	No	No			No Covid	Si
609	No reactivo	Hombre	68	Jubilado/pensionado	Primario completo	5	4	Si	Si					Dolor muscular	No	No		Hipertensión Arterial	Covid	Si
610	Reactivo	Mujer	13	Menor de edad	Secundario incompleto	8	3	Si	No	No	No	No	Sí	Fiebre≥ 37..5°C, Dolor de garganta, Tos, Congestión nasal, Disnea, Dolor de cabeza, Falta de olfato, Falta de gusto	No	No	0		Covid	Si
611	Reactivo	Mujer	14	Menor de edad	Secundario incompleto	4	2	No					Desconoce		No	No	0		No Covid	No
612	Reactivo	Hombre	59	Jubilado/pensionado	Secundario incompleto	3	2	No					No	Dolor muscular, Dolor de garganta, Tos, Congestión nasal	NS/NC			Obesidad, Enfermedad Cardiovascular, Hipertensión Arterial	No Covid	Si
613	Reactivo	Hombre	52	Otra	Primario completo	3	2	Si	No	No	Si	No		Fiebre≥ 37..5°C, Escalofríos, Cansancio, Dolor muscular, Dolor de garganta, Tos, Congestión nasal, Dolor torácico, Dolor de cabeza, Diarrea, Falta de olfato, Falta de gusto					Covid	Si
614	Reactivo	Mujer	36	Ama de casa	Secundario completo	3		No					No	Fiebre≥ 37..5°C, Escalofríos, Cansancio, Dolor muscular, Tos, Disnea, Dolor torácico, Dolor de cabeza	Si	Si	1	Enfermedad oncológica	No Covid	Si
615	Reactivo	Mujer	21	Estudiante	Secundario incompleto	4	3	No					No	Tos, Congestión nasal, Falta de olfato, Falta de gusto	No	No			No Covid	Si
616	No reactivo	Hombre	57	Jubilado/pensionado	Secundario completo	2	3	No										TIROIDES	No Covid	No
617	Reactivo	Mujer	30	Estudiante	Universitario incompleto	4	3	Si	Si	No	Si	No	Sí	Cansancio, Dolor de garganta, Tos, Congestión nasal, Disnea, Dolor de cabeza, Diarrea, Falta de olfato	Si	No	1		Covid	Si
618	Reactivo	Mujer	35	Ama de casa	Secundario completo	6	3	No					No	Dolor muscular, Congestión nasal, Disnea, Dolor de cabeza, Falta de olfato, Falta de gusto	No	No			No Covid	Si
619	No reactivo	Mujer	31	Ama de casa	Secundario incompleto	10	2	No					No						No Covid	No
620	Reactivo	Hombre	65	Jubilado/pensionado	Primario completo	5	2	Si					Sí	Fiebre≥ 37..5°C, Escalofríos, Cansancio, Dolor muscular, Dolor de garganta, Tos, Dolor torácico, Dolor de cabeza	No	No		Hipertensión Arterial, Tabaquismo	Covid	Si
621	Reactivo	Hombre	18	Trabajador asalariado	Secundario incompleto	2	3	No					Sí	Fiebre≥ 37..5°C, Escalofríos, Cansancio, Dolor muscular, Tos, Congestión nasal, Dolor torácico, Dolor de cabeza, Nauseas/vómitos, Dolor abdominal, Falta de olfato, Falta de gusto	No	No		Tabaquismo	No Covid	Si
622	Reactivo	Mujer	22	Otra	Universitario incompleto	4	3	Si	Si	No	Si	No	Sí	Cansancio, Dolor muscular, Falta de olfato	No	No	1		Covid	Si
623	Reactivo	Mujer	29	Desocupado	Secundario completo	5	3	No	No	No	No	No	Sí	Fiebre≥ 37..5°C, Escalofríos, Cansancio, Dolor muscular, Dolor de cabeza, Nauseas/vómitos, Dolor abdominal	No	No			No Covid	Si
624	Reactivo	Mujer	67	Ama de casa	Primario incompleto	5	2	No					Sí	Fiebre≥ 37..5°C, Escalofríos, Cansancio, Dolor muscular, Dolor de garganta, Tos, Congestión nasal, Dolor torácico, Dolor de cabeza, Diarrea, Dolor abdominal	No	No	0	Diabetes, Hipertensión Arterial	No Covid	Si
625	No reactivo	Mujer	42	Desocupado	Secundario completo	1	2	No					No	Cansancio				Tabaquismo	No Covid	Si
626	Reactivo	Mujer	14	Menor de edad	Secundario incompleto	4	3	Si	No			No		Cansancio, Dolor torácico, Dolor de cabeza, Nauseas/vómitos, Dolor abdominal					Covid	Si
627	Reactivo	Mujer	46	Ama de casa	Primario completo	4	3	No					No		No	No		Tabaquismo	No Covid	No
628	Reactivo	Hombre	37	Desocupado	Primario completo	2	1	No					No					Patología Renal	No Covid	No
629	Reactivo	Mujer	18	Ama de casa	Secundario completo	4	3	No					No	Escalofríos, Cansancio, Dolor muscular, Dolor de garganta, Tos, Congestión nasal, Dolor de cabeza, Nauseas/vómitos, Dolor abdominal	No	No		Embarazo/puerperio	No Covid	Si
630	Reactivo	Mujer	13	Menor de edad	Secundario incompleto	4	2	No					No						No Covid	No
631	No reactivo	Mujer	11	Menor de edad	En primaria	6	2	No					No						No Covid	No
632	Reactivo	Mujer	40	Desocupado	Secundario completo	2	2	No					Sí	Falta de olfato, Falta de gusto	No	No			No Covid	Si
633	Reactivo	Mujer	58	Jubilado/pensionado	Secundario incompleto	5	4	Si	No	No	No	No	Sí	Fiebre≥ 37..5°C, Escalofríos, Cansancio, Dolor muscular, Dolor de garganta, Tos, Congestión nasal, Dolor de cabeza, Falta de olfato, Falta de gusto	No	No	0	Diabetes, Obesidad, Enfermedad Cardiovascular, Hipertensión Arterial, Tabaquismo	Covid	Si
634	No reactivo	Mujer	47	Trabajador asalariado	Secundario completo	2	2	No					No	Cansancio, Tos, Congestión nasal	No	No		Tabaquismo	No Covid	Si
635	Reactivo	Hombre	55	Trabajador asalariado	Primario completo	2	2	Si	Si					Fiebre≥ 37..5°C, Escalofríos, Cansancio, Dolor muscular, Dolor de garganta, Tos, Congestión nasal, Disnea, Dolor torácico, Dolor de cabeza, Diarrea, Nauseas/vómitos, Dolor abdominal, Falta de olfato, Falta de gusto	No	No		Hipertensión Arterial, Asma	Covid	Si
636	No reactivo	Mujer	48	Desocupado	Primario incompleto	3	1	Si	No	No	Si	No		Escalofríos, Cansancio, Dolor muscular, Tos, Disnea, Dolor de cabeza, Dolor abdominal, Falta de olfato, Falta de gusto	No	No			Covid	Si
637	Reactivo	Hombre	12	Menor de edad	En secundario	6	3	No					Sí						No Covid	No
638	No reactivo	Hombre	40	Trabajador asalariado	Secundario completo	3	2	No					No	Fiebre≥ 37..5°C, Dolor muscular, Congestión nasal, Dolor de cabeza, Diarrea	No	No			No Covid	Si
639	No reactivo	Mujer	47	Trabajador asalariado	Secundario completo	3	3	No					No	Fiebre≥ 37..5°C, Escalofríos, Cansancio, Dolor muscular, Dolor de garganta, Tos, Congestión nasal, Disnea, Dolor torácico, Dolor de cabeza, Diarrea, Nauseas/vómitos, Dolor abdominal, ardor en los ojos	No	No	0		No Covid	Si
640	No reactivo	Mujer	49	Ama de casa	Secundario completo	3	2	No					No		No	No			No Covid	No
641	No reactivo	Mujer	36	Ama de casa	Secundario incompleto	5	4	No					No	Cansancio, Dolor de garganta, Dolor de cabeza	No	No			No Covid	Si
642	Reactivo	Hombre	31	Otra	Universitario incompleto	2	2	Si	No	Si	Si	No		Fiebre≥ 37..5°C, Cansancio, Dolor muscular, Dolor de cabeza, Diarrea, Falta de olfato, Falta de gusto	No	No		Asma	Covid	Si
643	No reactivo	Mujer	62	Ama de casa	Primario completo	1	1	No					Sí		No	No		Tabaquismo	No Covid	No
644	Reactivo	Mujer	11	Menor de edad	En primaria	10	1	No					No	Fiebre≥ 37..5°C, Escalofríos, Cansancio, Dolor muscular, Dolor de garganta, Tos, Congestión nasal, Dolor de cabeza					No Covid	Si
645	No reactivo	Hombre	38	Trabajador no asalariado	Secundario completo	1	2	Si	Si					Fiebre≥ 37..5°C, Cansancio, Tos, Congestión nasal, Dolor de cabeza	No	No	1	Tabaquismo	Covid	Si
646	No reactivo	Mujer	32			0								Dolor muscular	No	No		Tabaquismo		Si
647	No reactivo	Mujer	52	Jubilado/pensionado	Universitario completo	4	3	No					No	Dolor de garganta, Tos, Congestión nasal, Dolor de cabeza, Dolor abdominal	No	No	0	Tabaquismo	No Covid	Si
648	Reactivo	Mujer	69	Desocupado	Primario incompleto	1	2	No					No					Enfermedad Cardiovascular, Hipertensión Arterial, Tabaquismo	No Covid	No
649	No reactivo	Mujer	57	Trabajador asalariado	Secundario completo	2	2	No					No					Tabaquismo	No Covid	No
650	No reactivo	Hombre	42	Trabajador asalariado	Terciario completo	3	3	No					Sí		No	No		Enfermedad pulmonar crónica, Asma	No Covid	No
651	No reactivo	Mujer	52	Ama de casa	Secundario completo	3	3	No					Sí		No	No			No Covid	No
652	Reactivo	Mujer	24	Ama de casa	Secundario completo	2	2	No					Sí	Fiebre≥ 37..5°C, Escalofríos, Cansancio, Dolor muscular, Dolor de garganta, Dolor de cabeza	No	No			No Covid	Si
653	No reactivo	Mujer	13	Menor de edad	Primario incompleto	5	2	No						Escalofríos, Cansancio, Dolor muscular, Dolor de garganta, Tos, Congestión nasal, Dolor de cabeza, Falta de olfato, Falta de gusto	No	No	0		No Covid	Si
654	No reactivo	Mujer	13	Menor de edad	Secundario incompleto	5	4	No					No		No	No			No Covid	No
655	No reactivo	Mujer	25	Trabajador no asalariado	Secundario incompleto	3	2	No					Sí		No	No		Tabaquismo	No Covid	No
656	Reactivo	Mujer	42	Ama de casa	Primario completo	4	3	Si	Si					Fiebre≥ 37..5°C, Escalofríos, Cansancio, Dolor muscular, Dolor torácico, Falta de olfato, Falta de gusto				Obesidad,	Covid	Si
657	No reactivo	Hombre	53	Desocupado	Primario completo	9	4	No					Desconoce	Escalofríos, Cansancio, Tos, Disnea, Diarrea, Dolor abdominal, MAREOS				Enfermedad Cardiovascular, Hipertensión Arterial	No Covid	Si
658	No reactivo	Hombre	3	Menor de edad	Menor de 6 años	4	4	No					No		No	No			No Covid	No
659	No reactivo	Hombre	45	Jubilado/pensionado	Primario completo	1	3	No					No					Enfermedad renal crónica	No Covid	No
660	No reactivo	Mujer	32	Trabajador no asalariado	Secundario incompleto	3	1	No					Sí	Dolor de garganta	No	No			No Covid	Si
661	No reactivo	Hombre	60	Desocupado	Secundario completo	2	3	No					No	Dolor de garganta, Congestión nasal, Dolor de cabeza					No Covid	Si
662	No reactivo	Hombre	7	Menor de edad	En primaria	4	2	No					No						No Covid	No
663	No reactivo	Mujer	49	Trabajador asalariado	Secundario incompleto	3	3	No					No		No	No		Obesidad, Tabaquismo	No Covid	No
664	No reactivo	Mujer	46	Trabajador asalariado	Secundario completo	6	2	No					Sí	Dolor de cabeza				Diabetes, Enfermedad Cardiovascular, Hipertensión Arterial, hipotiroidismo	No Covid	Si
665	No reactivo	Mujer	10	Menor de edad	En primaria	3	2	No					Sí		No	No			No Covid	No
666	No reactivo	Hombre	18	Estudiante	Secundario incompleto	4	1	No					Sí	Cansancio, Dolor de garganta, Dolor de cabeza, Dolor abdominal					No Covid	Si
667	No reactivo	Hombre	12	Menor de edad	En primaria	5	3	No					No	Escalofríos, Cansancio, Dolor muscular, Dolor de garganta, Congestión nasal, Dolor de cabeza, Nauseas/vómitos	No	No			No Covid	Si
668	No reactivo	Mujer	5	Menor de edad	Menor de 6 años	4	2	No					No		No	No			No Covid	No
669	No reactivo	Mujer	67	Jubilado/pensionado	Secundario incompleto	1	2	Si	No	No	Si	No		Cansancio, Tos, Congestión nasal, Dolor de cabeza, Falta de olfato, RESFRIO	No	No		Hipertensión Arterial	Covid	Si
670	No reactivo	Hombre	20	Estudiante	Secundario incompleto	2	3	No					Sí		No	No			No Covid	No
671	No reactivo	Hombre	11	Menor de edad	En primaria	6	2	No					Sí		No	No			No Covid	No
672	No reactivo	Hombre	45	Trabajador asalariado	Secundario completo	2	1	No					No	Congestión nasal	No	No			No Covid	Si
673	No reactivo	Mujer	5	Menor de edad	Menor de 6 años	3	1	No					No		No	No			No Covid	No
674	No reactivo	Mujer	29	Trabajador asalariado	Secundario completo	1	0	No					No	Escalofríos, Cansancio, Dolor de garganta					No Covid	Si
675	No reactivo	Mujer	50	Ama de casa	Secundario incompleto	4	3	Si	Si				No	Escalofríos, Cansancio, Nauseas/vómitos, Dolor abdominal, Falta de olfato, Falta de gusto	No	No	1		Covid	Si
676	No reactivo	Hombre	71	Jubilado/pensionado	Primario incompleto	1	2	No					No					Enfermedad Cardiovascular, Hipertensión Arterial	No Covid	No
677	No reactivo	Mujer	20	Trabajador no asalariado	Secundario incompleto	3	3	No					Sí		No	No			No Covid	No
678	No reactivo	Mujer	55	Ama de casa	Primario incompleto	6	2	No					No						No Covid	No
679	No reactivo	Mujer	18	Estudiante	Secundario incompleto	8	3	No					Sí	Fiebre≥ 37..5°C, Cansancio, Dolor muscular, Dolor de garganta, Tos, Congestión nasal, Dolor de cabeza, Dolor abdominal, Falta de olfato, Falta de gusto	No	No			No Covid	Si
680	No reactivo	Hombre	11	Menor de edad	En primaria	9	3	No					No	Dolor de garganta, Tos	No	No			No Covid	Si
681	No reactivo	Mujer	12	Menor de edad	En secundario	4	3	No					Sí	Dolor muscular, Dolor de garganta, Tos, Congestión nasal, Dolor torácico, Dolor de cabeza, Diarrea, Nauseas/vómitos, Falta de olfato, Falta de gusto	No	No	1		No Covid	Si
682	No reactivo	Mujer	42	Desocupado	Secundario incompleto	5	3	No					No	Escalofríos, Cansancio, Dolor muscular, Dolor de garganta, Tos, Congestión nasal, Dolor de cabeza	No	No	0	Obesidad, Tabaquismo	No Covid	Si
683	No reactivo	Mujer	21	Estudiante	Universitario incompleto	8	4	No					Sí	Dolor de cabeza, Falta de olfato, Falta de gusto	No	No			No Covid	Si
684	No reactivo	Mujer	66	Jubilado/pensionado	Primario completo	1	2	No					Sí		No	No		Hipertensión Arterial, Tabaquismo	No Covid	No
685	No reactivo	Mujer	40	Ama de casa	Primario completo	5	2	No					No		No	No		Tabaquismo	No Covid	No
686	No reactivo	Hombre	3	Menor de edad	Menor de 6 años	4	2	No							No	No			No Covid	No
687	No reactivo	Hombre	30	Jubilado/pensionado	Primario completo	1	2	No					Sí		No	No		Hipertensión Arterial, Tabaquismo	No Covid	No
688	No reactivo	Mujer	33	Ama de casa	Secundario incompleto	8	3	No					No	Cansancio, Dolor de cabeza	No	No		Inmunosupresión, Tabaquismo	No Covid	Si
689	No reactivo	Mujer	23	Trabajador asalariado	Secundario incompleto	2	1	No					Sí	Cansancio, Dolor de cabeza					No Covid	Si
690	No reactivo	Mujer	40	Trabajador asalariado	Secundario completo	3	4	No					Sí	Fiebre≥ 37..5°C, Escalofríos, Cansancio, Tos, Congestión nasal, Disnea, Dolor torácico, Dolor de cabeza				Tabaquismo	No Covid	Si
691	Reactivo	Mujer	26	Trabajador asalariado	Secundario completo	1	1	No					No	Fiebre≥ 37..5°C, Cansancio, Dolor de garganta, Tos, Dolor de cabeza, Falta de olfato, Falta de gusto	No	No			No Covid	Si
692	No reactivo	Hombre	8	Menor de edad	En primaria	3	2	No					No						No Covid	No
693	No reactivo	Mujer	22	Otra	Secundario incompleto	1	1	No					Sí	Escalofríos, Cansancio, Dolor muscular, Congestión nasal, Nauseas/vómitos, Dolor abdominal				Obesidad	No Covid	Si
694	No reactivo	Mujer	35	Trabajador asalariado	Terciario completo	2	2	No					No	Cansancio, Dolor de garganta, Tos, Congestión nasal, Dolor de cabeza, Dolor abdominal	Si	Si	1	Diabetes	No Covid	Si
695	No reactivo	Hombre	15	Menor de edad	Secundario incompleto	3	4	No					Sí	Fiebre≥ 37..5°C, Dolor muscular, Dolor de garganta, Tos, Congestión nasal, Dolor de cabeza	No	No		Obesidad	No Covid	Si
696	No reactivo	Mujer	21	Desocupado	Secundario incompleto	4	2	No					No		No	No		Tabaquismo	No Covid	No
697	No reactivo	Mujer	39	Ama de casa	Primario completo	5	1	No					No		No	No	0		No Covid	No
698	No reactivo	Hombre	63	Desocupado	Primario incompleto	1	3	No					Sí		No	No		Inmunosupresión	No Covid	No
699	Reactivo	Hombre	10	Menor de edad	En primaria	4	3	No					Sí		No	No			No Covid	No
700	No reactivo	Mujer	33	Trabajador asalariado	Secundario completo	4	3	No					Sí		No	No		Hipertensión Arterial, Tabaquismo	No Covid	No
701	Reactivo	Mujer	35	Trabajador asalariado	Terciario completo	7	2	Si	No	Si	Si	No	No	Dolor de garganta	No	No		Tabaquismo	Covid	Si
702	No reactivo	Hombre	42	Trabajador asalariado	Secundario incompleto	1	1	No											No Covid	No
703	No reactivo	Mujer	22	Estudiante	Universitario incompleto	5	6	No					Sí	Fiebre≥ 37..5°C, Escalofríos, Cansancio, Dolor muscular, Tos, Dolor de cabeza, Dolor abdominal	No	No			No Covid	Si
704	Reactivo	Mujer	29	Trabajador no asalariado	Universitario incompleto	3	3	No					No	Fiebre≥ 37..5°C, Escalofríos, Cansancio, Dolor muscular, Dolor de garganta, Tos, Congestión nasal, Disnea, Dolor torácico, Dolor de cabeza, Dolor abdominal	No	No			No Covid	Si
705	Reactivo	Hombre	9	Menor de edad	En primaria	3	2	NS/NC												No
706	Reactivo	Hombre	3	Menor de edad	Menor de 6 años	5	2	No					Sí	Congestión nasal	No	No			No Covid	Si
707	No reactivo	Mujer	32	Ama de casa	Secundario incompleto	4	1	No					No	Cansancio, Dolor muscular, Dolor de cabeza, Diarrea				Tuberculosis, NEUMONIA	No Covid	Si
708	Reactivo	Mujer	9	Menor de edad	En primaria	5	1	No					Sí		No	No			No Covid	No
709	Reactivo	Hombre	45	Trabajador no asalariado	Universitario completo	3	2	No					Sí	Congestión nasal	No	No			No Covid	Si
710	No reactivo	Mujer	38	Trabajador asalariado	Primario completo	5	2	Si	Si	No	Si	No		Dolor muscular, Congestión nasal, Dolor de cabeza, Diarrea, Nauseas/vómitos, Dolor abdominal				Tabaquismo, TIROIDES	Covid	Si
711	No reactivo	Mujer	41	Trabajador asalariado	Terciario incompleto	4	2	Si	No	Si	No	No	Sí	Cansancio, Congestión nasal, Dolor de cabeza	No	No		Obesidad, Hipertensión Arterial	Covid	Si
712	No reactivo	Mujer	31	Trabajador no asalariado	Primario completo	4	2	No						Congestión nasal, Diarrea, Dolor abdominal	No	No		Tabaquismo	No Covid	Si
713	No reactivo	Hombre	5	Menor de edad	Menor de 6 años	3	2	No					No		No				No Covid	No
714	No reactivo	Hombre	8	Menor de edad	En primaria	4	2	No					No	Congestión nasal	No	No			No Covid	Si
715	No reactivo	Mujer	52	Ama de casa	Primario completo	3	2	No										Hipertensión Arterial	No Covid	No
716	No reactivo	Hombre	5	Menor de edad	Menor de 6 años	2	1	No					No						No Covid	No
717	No reactivo	Hombre	11	Menor de edad	En primaria	5	3	No					No	Dolor de garganta, Tos, Congestión nasal, Disnea					No Covid	Si
718	No reactivo	Hombre	62	Jubilado/pensionado	Primario completo	2	3	No					No		No	No			No Covid	No
719	No reactivo	Mujer	40	Trabajador asalariado	Secundario completo	3	2	Si	Si	NS/NC	Si	No		Escalofríos, Cansancio, Dolor muscular, Dolor de garganta, Tos, Congestión nasal, Dolor de cabeza, sueño mareo					Covid	Si
720	No reactivo	Mujer	35	Ama de casa	Terciario incompleto	6	2	No											No Covid	No
721	No reactivo	Mujer	71	Jubilado/pensionado	Ninguno	1	3	No					No					Asma	No Covid	No
722	Reactivo	Mujer	43	Trabajador asalariado	Secundario incompleto	5	3	Si	Si		Si	No		Cansancio, Dolor muscular, Congestión nasal, Dolor de cabeza, Diarrea, Nauseas/vómitos, Falta de olfato				Obesidad	Covid	Si
723	No reactivo	Mujer	24	Ama de casa	Secundario incompleto	2	1	No					Sí		No	No	0	Tabaquismo	No Covid	No
724	Reactivo	Hombre	8	Menor de edad	En primaria	5	3	No					No	Fiebre≥ 37..5°C, Dolor muscular, Dolor de garganta, Tos, Congestión nasal, Dolor de cabeza	No	No			No Covid	Si
725	No reactivo	Mujer	63	Jubilado/pensionado	Primario completo	1	2	No					No					Obesidad	No Covid	No
726	No reactivo	Hombre	37	Trabajador asalariado	Secundario completo	4	3	No					No		No	No	0		No Covid	No
727	No reactivo	Hombre	61	Jubilado/pensionado	Terciario completo	4	4	No					Sí					Hipertensión Arterial	No Covid	No
728	No reactivo	Mujer	9	Menor de edad	En primaria	3	1	No					No		No	No	0		No Covid	No
729	No reactivo	Hombre	65	Jubilado/pensionado	Primario completo	2	2	No					Sí	Dolor muscular	No	No		Hipertensión Arterial, Tabaquismo	No Covid	Si
730	No reactivo	Hombre	11	Menor de edad		6	3	No					No	Dolor de cabeza	No	No		Obesidad	No Covid	Si
731	No reactivo	Mujer	32	Ama de casa	Primario completo	6	2	No					No		No	No		Tabaquismo	No Covid	No
732	No reactivo	Mujer	59	Trabajador asalariado	Universitario incompleto	5	3	No					No	Fiebre≥ 37..5°C, Dolor de garganta, Congestión nasal, Dolor de cabeza	No	No		Asma	No Covid	Si
733	No reactivo	Hombre	6	Menor de edad	Preprimario	5	2	No						Tos	No	No			No Covid	Si
734	No reactivo	Mujer	8	Menor de edad		5	2	No						Fiebre≥ 37..5°C, Dolor muscular, Dolor de garganta, Tos, Congestión nasal, Dolor de cabeza	No	No			No Covid	Si
735	No reactivo	Mujer	24	Ama de casa	Universitario incompleto	6	4	No						Dolor de garganta, Congestión nasal					No Covid	Si
736	No reactivo	Hombre	40	Trabajador asalariado	Secundario incompleto	6	3	Si	No	No	Si	No	Desconoce	Fiebre≥ 37..5°C, Escalofríos, Falta de olfato, Falta de gusto	No	No	0	Hipertensión Arterial	Covid	Si
737	No reactivo	Mujer	58	Ama de casa	Secundario incompleto	2	3	No					Desconoce	Fiebre≥ 37..5°C, Escalofríos, Cansancio, Dolor muscular, Dolor de garganta, Tos, Congestión nasal	No	No		Hipertensión Arterial	No Covid	Si
738	No reactivo	Mujer	2	Menor de edad	Menor de 6 años	4	1	No					No		No	No		Hipertensión Arterial	No Covid	No
739	No reactivo	Mujer	37	Ama de casa	Secundario completo	4	1	Si					No		No	No			Covid	No
740	No reactivo	Mujer	12	Menor de edad	En secundario	8	3	No											No Covid	No
741	No reactivo	Mujer	8	Menor de edad	En primaria	3	4	Si	No	Si	No	No		Cansancio, Diarrea, Dolor abdominal	Si	No	1		Covid	Si
742	No reactivo	Hombre	40	Trabajador no asalariado	Universitario incompleto	4	2	No					Sí		No	No	0	Obesidad	No Covid	No
743	No reactivo	Mujer	22	Desocupado	Secundario completo	5	2	No					No		No	No	0		No Covid	No
744	No reactivo	Hombre	12	Menor de edad	En primaria	4	3	No					Sí	Dolor de cabeza	No	No	0		No Covid	Si
745	No reactivo	Mujer	8	Menor de edad	En primaria	5	1	No					No		No	No	0		No Covid	No
746	Reactivo	Hombre	30		Secundario incompleto	5	1	Si	Si	No	Si	No		Cansancio, Dolor muscular, Congestión nasal, Disnea, Dolor de cabeza, Falta de olfato, Falta de gusto	No	No			Covid	Si
747	Reactivo	Mujer	12	Menor de edad	En secundario	4	4	No					No	Fiebre≥ 37..5°C, Dolor de garganta, Diarrea, Nauseas/vómitos, Dolor abdominal, Falta de olfato	Si	No	0		No Covid	Si
748	Reactivo	Hombre	16	Estudiante	Secundario incompleto	4	3	Si	Si	Si	Si	No						Asma	Covid	No
749	Reactivo	Mujer	57	Trabajador asalariado	Universitario completo	0	2	Si	No	No	No	No	No	Cansancio, Dolor muscular, Tos, Congestión nasal, Dolor torácico, Dolor de cabeza, Falta de olfato, Falta de gusto	No			Hipertensión Arterial	Covid	Si
750	Reactivo	Hombre	40	Trabajador asalariado	Secundario completo	4	4	Si						Escalofríos, Cansancio, Dolor muscular, Dolor de garganta, Tos, Congestión nasal, Disnea, Dolor de cabeza, Diarrea, Falta de olfato, Falta de gusto					Covid	Si
751	Reactivo	Mujer	32		Universitario completo	2	2	Si	Si	No	Si	No		Falta de olfato, Falta de gusto	No	No	1		Covid	Si
752	Reactivo	Hombre	8	Menor de edad		5	2	Si	NS/NC										Covid	No
753	Reactivo	Mujer	29	Ama de casa	Secundario completo	8	5	No					Sí						No Covid	No
754	Reactivo	Hombre	65	Trabajador asalariado	Secundario completo	1	1	No	No	No	No	No	No	Dolor muscular	No	No		Inmunosupresión, Tabaquismo	No Covid	Si
755	Reactivo	Hombre	10	Menor de edad	En primaria	3	3	Si	No	Si	No	No		Cansancio, Dolor de garganta, Tos, Dolor de cabeza, Diarrea					Covid	Si
756	Reactivo	Mujer	10	Menor de edad	En primaria	4	3	No					Sí	Congestión nasal, Falta de gusto					No Covid	Si
757	Reactivo	Mujer	37	Trabajador asalariado	Terciario completo	3	2	No					No		No	No			No Covid	No
758	Reactivo	Mujer	57	Jubilado/pensionado	Terciario completo	1	1	No					No		No	No			No Covid	No
759	Reactivo	Hombre	59	Otra	Secundario incompleto	1	2	No					No		No	No	0	Diabetes, Hipertensión Arterial, Tabaquismo	No Covid	No
760	Reactivo	Mujer	9	Menor de edad	En primaria	4	3	No					No		No	No			No Covid	No
761	Reactivo	Hombre	10	Menor de edad	En primaria	3	3	Si	No	Si	Si	No							Covid	No
762	Reactivo	Mujer	72	Jubilado/pensionado	Primario completo	2	2	Si	No	No	Si	No	Sí		No	No			Covid	No
763	Reactivo	Mujer	9	Menor de edad	En primaria	5	3	No					No		No	No			No Covid	No
764	Reactivo	Mujer	37	Trabajador asalariado	Secundario completo	3	2	No					No	Congestión nasal	No	No			No Covid	Si
765	No reactivo	Mujer	24	Trabajador asalariado	Terciario completo	2	2	No											No Covid	No
766	No reactivo	Hombre	68	Jubilado/pensionado	Primario completo	0	1	Si	No	Si	No	No		Fiebre≥ 37..5°C, Escalofríos, Cansancio, Dolor muscular, Tos, Dolor torácico, Dolor de cabeza, Dolor abdominal, Falta de olfato, Falta de gusto	No	No	1		Covid	Si
767	No reactivo	Hombre	11	Menor de edad	En primaria	4	4	No					No						No Covid	No
768	No reactivo	Hombre	19	Trabajador asalariado	Terciario incompleto	1	2	No					Sí	Dolor de garganta	No	No			No Covid	Si
769	No reactivo	Hombre	41	Otra	Universitario completo	2	2	No					No		No	No			No Covid	No
770	No reactivo	Hombre	13	Menor de edad	Secundario incompleto	2	4	No					No	Diarrea, Nauseas/vómitos, Dolor abdominal					No Covid	Si
771	No reactivo	Mujer	11	Menor de edad	En primaria	4	2	No					Sí	Cansancio, Dolor muscular					No Covid	Si
772	No reactivo	Mujer	10	Menor de edad	En primaria	3	2	No					Sí	Nauseas/vómitos					No Covid	Si
773	No reactivo	Mujer	38	Trabajador asalariado	Secundario completo	1	1	No					No		No	No		Hipertensión Arterial	No Covid	No
774	No reactivo	Mujer	37	Otra	Universitario completo	3	2	No					No		No	No			No Covid	No
775	Reactivo	Mujer	9	Menor de edad	En primaria	5	2	No					Sí		No	No	0		No Covid	No
776	No reactivo	Mujer	28	Estudiante	Universitario completo	2	1	No											No Covid	No
777	No reactivo	Hombre	29	Trabajador asalariado	Universitario completo	2	2	Si						Falta de olfato					Covid	Si
778	No reactivo	Mujer	11	Menor de edad	En primaria	4	2	No											No Covid	No
779	No reactivo	Mujer	22	Trabajador asalariado	Terciario incompleto	2	2	No					No	Cansancio, Dolor muscular, Dolor de garganta, Tos, Congestión nasal, Dolor de cabeza, Diarrea, FARINGITIS	No	No			No Covid	Si
780	No reactivo	Mujer	59	Jubilado/pensionado	Terciario completo	2	1	No					Sí	Cansancio, Dolor muscular, Tos	No	No	0	Enfermedad renal crónica, Inmunosupresión, Tabaquismo	No Covid	Si
781	Reactivo	Mujer	4	Menor de edad	Menor de 6 años	6	3	Si	No	No	No	No	Sí	Fiebre≥ 37..5°C, Diarrea, Mareos	No	No	2		Covid	Si
782	No reactivo	Hombre	45	Trabajador asalariado	Terciario incompleto	5	3	No					Sí	Fiebre≥ 37..5°C, Escalofríos	No	No	0		No Covid	Si
783	No reactivo	Hombre	34	Trabajador asalariado	Universitario completo			No					Sí	Tos, Dolor de cabeza	No	No	0		No Covid	Si
784	No reactivo	Hombre	18	Estudiante	Secundario incompleto	4	5	No					No	Cansancio, Dolor de garganta, Tos, Congestión nasal, Dolor de cabeza, Diarrea	Si	Si	1		No Covid	Si
785	No reactivo	Hombre	73	Trabajador asalariado	Primario completo	5	3	No					Desconoce	Cansancio, Dolor muscular, Dolor de garganta, Dolor de cabeza, Diarrea				Obesidad	No Covid	Si
786	No reactivo	Mujer	59	Ama de casa	Secundario completo	2	3	No					No		No	No		Enfermedad oncológica	No Covid	No
787	No reactivo	Mujer	36	Trabajador asalariado	Secundario incompleto	3	1	No					No	Fiebre≥ 37..5°C, Escalofríos, Cansancio, Dolor muscular, Dolor de garganta, Tos, Congestión nasal, Dolor de cabeza, Falta de olfato, Falta de gusto				Tabaquismo	No Covid	Si
788	No reactivo	Mujer	57	Ama de casa	Primario completo	1	1	No					No		No	No		Enfermedad Cardiovascular, Hipertensión Arterial	No Covid	No
789	No reactivo	Hombre	8	Menor de edad				No					No						No Covid	No
790	No reactivo	Mujer	42	Trabajador asalariado	Terciario completo	1	5	No					No	Fiebre≥ 37..5°C, Escalofríos, Cansancio, Dolor muscular, Dolor de garganta, Tos, Congestión nasal, Dolor de cabeza	No	No	1		No Covid	Si
791	No reactivo	Mujer	42	Trabajador no asalariado	Primario completo	5	1	No					No	Cansancio				Enfermedad Cardiovascular, Inmunosupresión, Enfermedad oncológica	No Covid	Si
792	No reactivo	Mujer	52	Trabajador asalariado	Secundario incompleto	1	2	No					No	Escalofríos, Cansancio, Dolor muscular, Dolor de garganta, Tos, Dolor de cabeza, Dolor abdominal	Si	No		Obesidad	No Covid	Si
793	No reactivo	Mujer	58	Trabajador asalariado	Primario incompleto	1	1	No					No					Tabaquismo	No Covid	No
794	No reactivo	Mujer	32	Desocupado	Universitario incompleto	3	3	No					No	Dolor muscular, Dolor de garganta, Congestión nasal, Dolor de cabeza	No	No			No Covid	Si
795	No reactivo	Hombre	36		Universitario incompleto	0	1	No					No	Congestión nasal				Obesidad, Tabaquismo	No Covid	Si
796	No reactivo	Mujer	36	Ama de casa	Terciario completo	4	4	No					No		No	No			No Covid	No
797	No reactivo	Hombre	40	Trabajador no asalariado	Secundario completo	4	3	No					No					Diabetes	No Covid	No
798	No reactivo	Hombre	27	Otra	Secundario incompleto	0	2	No					No	Congestión nasal				Obesidad	No Covid	Si
799	No reactivo	Hombre	8	Menor de edad		3	2	No						Dolor de garganta					No Covid	Si
800	No reactivo	Mujer	8	Menor de edad	En primaria	3	2	No					No	Congestión nasal, Dolor de cabeza, Nauseas/vómitos	No	No	0		No Covid	Si
801	No reactivo	Mujer	46	Ama de casa	Universitario completo	3	4	No					Sí					Enfermedad oncológica	No Covid	No
802	No reactivo	Hombre	54	Trabajador asalariado	Secundario completo	2	3	No					No		No	No			No Covid	No
803	No reactivo	Hombre	44	Desocupado	Secundario completo	1	2	No					No		No	No		Hipertensión Arterial	No Covid	No
804	No reactivo	Mujer	24	Trabajador asalariado	Secundario completo	3	2	No					No		No	No		Tabaquismo	No Covid	No
805	No reactivo	Mujer	48	Trabajador asalariado		3	2	No					Sí		No	No			No Covid	No
806	No reactivo	Mujer	23	Desocupado	Secundario completo	4	3	No					Sí		No	No			No Covid	No
807	Reactivo	Mujer	62	Trabajador asalariado	Secundario completo	2	1	No					No					Enfermedad Cardiovascular, Hipertensión Arterial, Tabaquismo	No Covid	No
808	No reactivo	Mujer	64	Trabajador asalariado	Terciario completo	1	2	No					No		No	No			No Covid	No
809	No reactivo	Mujer	11	Menor de edad	En primaria	4	2	No					No		No	No			No Covid	No
810	Reactivo	Mujer	38	Trabajador asalariado	Terciario incompleto	2	2	Si	Si	No	Si	No		Cansancio, Dolor muscular, Dolor torácico					Covid	Si
811	No reactivo	Mujer	24	Estudiante	Universitario incompleto	2	3	No					No	Fiebre≥ 37..5°C, Dolor de garganta, Dolor de cabeza	Si	Si	1		No Covid	Si
812	No reactivo	Mujer	32	Trabajador asalariado	Universitario completo	1	2	No					No		No	No		Tabaquismo	No Covid	No
813	Reactivo	Hombre	10	Menor de edad	En primaria	3	2	No					Sí	Dolor muscular					No Covid	Si
814	No reactivo	Mujer	46	Trabajador no asalariado	Terciario completo	2	2	No					Desconoce	Cansancio, Tos, Congestión nasal, Dolor de cabeza	No	No	0	Hipertensión Arterial, Tabaquismo	No Covid	Si
815	Reactivo	Hombre	40	Trabajador asalariado	Secundario incompleto	1	2	Si	No	Si	Si	No		Cansancio, Dolor de garganta, Tos, Congestión nasal				Enfermedad Cardiovascular, Hipertensión Arterial, Tabaquismo	Covid	Si
816	No reactivo	Mujer	38	Ama de casa	Universitario completo	2	2	No					No	Cansancio, Tos, Congestión nasal	No	No			No Covid	Si
817	No reactivo	Hombre	58	Trabajador asalariado	Primario completo	2	2	No					No						No Covid	No
818	No reactivo	Mujer	61	Ama de casa	Secundario completo	2	2	No					Sí		No	No			No Covid	No
819	No reactivo	Hombre	17	Estudiante	Secundario incompleto	2	1	Si	Si	No	No		Sí	Dolor de garganta, Disnea, Nauseas/vómitos, debilidad	No	No	2	Tabaquismo	Covid	Si
820	No reactivo	Hombre	31	Trabajador asalariado	Terciario completo	1	1	No					No	Dolor muscular, Dolor de garganta, Tos, Congestión nasal, Diarrea, Nauseas/vómitos, Dolor abdominal	No	No	0		No Covid	Si
821	No reactivo	Hombre	67	Otra	Universitario incompleto	2	4	No					No		No	No		Diabetes	No Covid	No
822	No reactivo	Hombre	9	Menor de edad	En primaria	4	3	No					No	Congestión nasal, Dolor de cabeza	No	No	0		No Covid	Si
823	Reactivo	Mujer	30	Trabajador asalariado	Universitario incompleto	2	2	Si						Fiebre≥ 37..5°C, Escalofríos, Cansancio, Dolor muscular, Dolor de garganta, Tos, Dolor torácico, Dolor de cabeza, Falta de olfato, Falta de gusto	No	No			Covid	Si
824	Reactivo	Hombre	55	Jubilado/pensionado	Primario incompleto	2	1	No					No	Fiebre≥ 37..5°C, Escalofríos, Cansancio, Dolor muscular, Tos, Congestión nasal, Dolor torácico, Dolor de cabeza	No	No	0	Enfermedad Cardiovascular, Hipertensión Arterial	No Covid	Si
825	Reactivo	Hombre	10	Menor de edad		5	3	Si	No	Si	No	No	Sí		No	No		Enfermedad pulmonar crónica	Covid	No
826	Reactivo	Hombre	8	Menor de edad	En primaria	4	2	No					No	Tos, Congestión nasal	No	No			No Covid	Si
827	Reactivo	Mujer	60	Trabajador no asalariado	Primario incompleto	3	2	Si					Sí	Fiebre≥ 37..5°C, Cansancio, Dolor muscular, Dolor de garganta, Tos, Congestión nasal, Dolor torácico, Dolor de cabeza, Nauseas/vómitos, Dolor abdominal, Falta de olfato, Falta de gusto	Si	Si		Hipertensión Arterial	Covid	Si
828	Reactivo	Mujer	33	Ama de casa	Secundario incompleto	4	2	Si		Si	Si	No		Fiebre≥ 37..5°C, Escalofríos, Cansancio, Dolor muscular, Dolor de cabeza, Diarrea, Nauseas/vómitos	No	No			Covid	Si
829	Reactivo	Mujer	17	Estudiante	Secundario incompleto	3	2	No					Sí	Escalofríos, Cansancio, Dolor de garganta, Tos, Congestión nasal, Dolor de cabeza, Nauseas/vómitos, Dolor abdominal	No	No			No Covid	Si
830	Reactivo	Mujer	61	Jubilado/pensionado	Primario completo	4	2	No					No					Hipertensión Arterial	No Covid	No
831	Reactivo	Hombre	47	Trabajador no asalariado	Secundario incompleto	4	2	No					Sí	Cansancio, Dolor muscular, Dolor de cabeza	No	No			No Covid	Si
832	Reactivo	Mujer	30	Ama de casa	Secundario incompleto	3	1	No					Sí	Dolor muscular, Dolor de cabeza, Falta de olfato, Falta de gusto	No	No			No Covid	Si
833	Reactivo	Mujer	30	Trabajador no asalariado	Primario completo	3	1	Si	Si	No	No	No		Escalofríos, Cansancio, Dolor muscular, Dolor de garganta, Tos, Congestión nasal, Dolor torácico, Dolor de cabeza, Dolor abdominal, Falta de olfato, Falta de gusto	No	No	1	Hipertensión Arterial	Covid	Si
834	No reactivo	Hombre	24	Desocupado	Terciario completo	5	3	No					Sí						No Covid	No
835	No reactivo	Hombre	60	Jubilado/pensionado	Secundario completo	0	2	No					No						No Covid	No
836	No reactivo	Mujer	21	Desocupado	Secundario completo	0	1	No					Sí	Escalofríos, Cansancio, Dolor muscular, Tos, Congestión nasal, Disnea, Dolor torácico, Dolor abdominal				Tabaquismo	No Covid	Si
837	No reactivo	Mujer	36	Desocupado	Secundario completo	5	2	Si			Si			Cansancio, Dolor muscular, Dolor de garganta, Tos, Congestión nasal, Disnea, Dolor torácico, Dolor de cabeza, Falta de olfato, Falta de gusto	No	No		Tabaquismo	Covid	Si
838	No reactivo	Mujer	41	Ama de casa	Secundario incompleto	6	2	No	No	No	No	No	Sí		No	No		Diabetes, Hipertensión Arterial, Enfermedad renal crónica	No Covid	No
839	No reactivo	Hombre	46	Trabajador asalariado	Primario completo	6	2	No					No		No	No			No Covid	No
840	No reactivo	Mujer	28	Ama de casa	Secundario incompleto	4	2	No					No		No	No			No Covid	No
841	No reactivo	Hombre	8	Menor de edad	En primaria	2	1	No					No	Tos, Dolor de cabeza	No	No	0		No Covid	Si
842	No reactivo	Mujer	41	Trabajador asalariado	Secundario completo	2	2	No	No	No	No	No	Sí	Fiebre≥ 37..5°C, Escalofríos, Cansancio, Dolor de garganta, Congestión nasal, Dolor de cabeza	No	No		Obesidad	No Covid	Si
843	No reactivo	Hombre	14	Menor de edad	Secundario incompleto	4	3	No					Sí	Dolor muscular, Dolor de garganta, Dolor de cabeza	No	No	0	Obesidad	No Covid	Si
844	No reactivo	Mujer	25	Ama de casa	Secundario incompleto	1	1	No					No	Cansancio, Dolor muscular, Dolor de garganta, Disnea, Dolor torácico, Dolor de cabeza, Dolor abdominal	Si	No	0	Diabetes, Obesidad, Hipertensión Arterial, Tabaquismo	No Covid	Si
845	No reactivo	Mujer	8	Menor de edad	En primaria	5	3	No					No		No	No			No Covid	No
846	No reactivo	Hombre	12	Menor de edad	En secundario	4	1	Si	No	NS/NC	NS/NC	No	Sí	Dolor de cabeza, Diarrea	No	No	0		Covid	Si
847	No reactivo	Mujer	39	Trabajador no asalariado	Secundario completo	2	2	No					No	Cansancio, Dolor muscular, Dolor de garganta, Tos, Congestión nasal	No	No		Tabaquismo	No Covid	Si
848	No reactivo	Mujer	52	Trabajador asalariado	Secundario incompleto	1	2	No					No	Cansancio, Dolor muscular, Dolor de garganta, Congestión nasal, Falta de olfato, Falta de gusto	No	No			No Covid	Si
849	No reactivo	Hombre	6	Menor de edad		5	2	No					Sí		No				No Covid	No
850	No reactivo	Hombre	58	Trabajador no asalariado	Primario incompleto	1	5	No					No	Dolor de garganta, Dolor de cabeza	No	No		Enfermedad Cardiovascular, Hipertensión Arterial	No Covid	Si
851	No reactivo	Mujer	12	Menor de edad	En secundario	2	2	No					No		No	No			No Covid	No
852	No reactivo	Mujer	7	Menor de edad		4	1	No					No		No	No			No Covid	No
853	No reactivo	Mujer	9	Menor de edad	En primaria	4	2	No					No		No	No			No Covid	No
854	No reactivo	Mujer	40	Trabajador asalariado	Secundario incompleto	5	2	No					Sí	Fiebre≥ 37..5°C, Escalofríos, Cansancio, Dolor muscular, Dolor de garganta, Tos, Congestión nasal, Dolor de cabeza, Falta de olfato, Falta de gusto	No	No		Tabaquismo	No Covid	Si
855	No reactivo	Mujer	41	Ama de casa	Universitario incompleto	5	2	Si	Si	No	No	No		Fiebre≥ 37..5°C, Cansancio, Dolor muscular, Dolor de garganta, Congestión nasal, Dolor de cabeza, Diarrea, Nauseas/vómitos, Dolor abdominal, Falta de olfato, Falta de gusto	No	No		Tabaquismo	Covid	Si
856	No reactivo	Hombre	24	Desocupado	Primario completo	5	3	No					No	Dolor de garganta, Tos, Congestión nasal	No	No	0		No Covid	Si
857	No reactivo	Mujer	39	Estudiante	Terciario incompleto	3	2	No					No	Dolor muscular, Dolor de cabeza, Nauseas/vómitos	No	No	2	Obesidad, Enfermedad pulmonar crónica, Asma	No Covid	Si
858	No reactivo	Mujer	28	Ama de casa	Primario completo	9	2	No					Sí	Congestión nasal, Dolor torácico, Dolor de cabeza, Sarpullido	No	No	0	Diabetes, Obesidad, Hipertensión Arterial, Embarazo/puerperio	No Covid	Si
859	No reactivo	Hombre	14	Menor de edad	Secundario incompleto	4	1	Si	No	No	No	No	Sí	Congestión nasal, Disnea, Dolor torácico, CRISIS ASMATICA	No	No	0	Obesidad, Asma	Covid	Si
860	No reactivo	Hombre	37		Secundario completo	0	2	No					Sí					Tabaquismo	No Covid	No
861	No reactivo	Mujer	47	Ama de casa	Primario completo	1	1	No					No						No Covid	No
862	No reactivo	Mujer	36	Trabajador asalariado	Terciario completo	6	2	NS/NC					No		Si	No	1	Inmunosupresión, Tabaquismo		No
863	No reactivo	Hombre	6	Menor de edad	En primaria	5	1	No					No						No Covid	No
864	No reactivo	Mujer	45	Ama de casa	Secundario completo	5	3	No					Sí						No Covid	No
865	No reactivo	Mujer	36	Ama de casa	Secundario incompleto	5	3	No					No					Inmunosupresión, Epilepsia	No Covid	No
866	Reactivo	Mujer	36																	No
867	Reactivo	Hombre	11	Menor de edad	En primaria	5	4	Si					Sí	Fiebre≥ 37..5°C, Escalofríos, Cansancio, Dolor muscular, Dolor de garganta, Congestión nasal, Dolor de cabeza	No	No			Covid	Si
868	Reactivo	Mujer	41	Ama de casa	Terciario completo	5	1	No					No					Tabaquismo	No Covid	No
869	Reactivo	Mujer	36	Ama de casa	Secundario completo	3	2	No					Sí						No Covid	No
870	Reactivo	Mujer	63	Ama de casa	Secundario completo	2	3	No					No		No	No		Hipertensión Arterial	No Covid	No
871	Reactivo	Hombre	66	Trabajador asalariado	Universitario completo	4	3	Si	Si	Si	Si	No	No						Covid	No
872	Reactivo	Mujer	8	Menor de edad	En primaria	4	3	No					Sí						No Covid	No
873	Reactivo	Mujer	25	Estudiante	Terciario incompleto	2	1	No					Sí	Fiebre≥ 37..5°C, Dolor muscular, Tos, Congestión nasal	Si	Si	1	Tabaquismo	No Covid	Si
874	No reactivo	Hombre	12	Menor de edad	En secundario	4	3	No					Sí						No Covid	No
875	Reactivo	Mujer	36	Otra	Universitario completo	1	2	Si	Si	Si	Si	No		Fiebre≥ 37..5°C, Cansancio, Dolor muscular, Dolor de cabeza, Falta de gusto	Si	No	1	Tabaquismo	Covid	Si
876	Reactivo	Hombre	32	Otra	Secundario incompleto	1	1	No					No		No	No			No Covid	No
877	Reactivo	Hombre	14	Menor de edad	Secundario incompleto	2	1	No					No					Diabetes	No Covid	No
878	Reactivo	Mujer	38	Ama de casa	Secundario completo	4	2	Si	No	Si		No		Escalofríos, Cansancio, Dolor muscular, Dolor de garganta, Tos, Congestión nasal, Dolor de cabeza, Diarrea, Dolor abdominal, Falta de olfato, Falta de gusto, ALERGIA TAQUICARDIA	No	No	1	Hipertensión Arterial	Covid	Si
879	Reactivo	Mujer	53	Trabajador asalariado	Terciario completo	2	1	Si	Si	Si	Si	No	No						Covid	No
880	Reactivo	Mujer	43	Trabajador asalariado	Secundario completo	3	2	Si	No	Si	No	No		Congestión nasal	No	No	1		Covid	Si
881	No reactivo	Mujer	46	Ama de casa	Terciario completo	4	5	Si	No	Si	No	No	Sí	Escalofríos, Cansancio, Dolor muscular, Dolor de garganta, Dolor de cabeza, Falta de olfato, Falta de gusto	No	No	0		Covid	Si
882	Reactivo	Mujer	14	Menor de edad	Primario incompleto		4	Si	Si	No	Si	No		Dolor muscular, Dolor de cabeza, Falta de olfato, Falta de gusto	No	No	1		Covid	Si
883	No reactivo	Hombre	15	Menor de edad	Primario completo	6	4	No					Sí	FARINGITIS	Si	No	2		No Covid	Si
884	No reactivo	Mujer	58	Trabajador asalariado	Terciario completo	3	2	NS/NC										Obesidad, Hipertensión Arterial		No
885	No reactivo	Hombre	59	Desocupado	Secundario completo	3	2											Enfermedad Cardiovascular, Tabaquismo		No
886	No reactivo	Mujer	41	Ama de casa	Secundario incompleto	2	1	No										TIROIDES	No Covid	No
887	Reactivo	Mujer	36	Trabajador asalariado	Terciario incompleto		2	Si	No	Si	Si	No		Fiebre≥ 37..5°C, Cansancio, Dolor muscular, Congestión nasal, Dolor de cabeza, Falta de olfato, Falta de gusto	No	No	1		Covid	Si
888	No reactivo	Mujer	28	Trabajador asalariado	Secundario incompleto	6	2	NS/NC							NS/NC					No
889	Reactivo	Mujer	44	Trabajador asalariado	Terciario completo	2	2	Si	Si	No	No	No		Cansancio, Congestión nasal					Covid	Si
890	Reactivo	Mujer	24	Trabajador no asalariado	Secundario completo	3	2	Si	Si	No	Si	No	Sí	Fiebre≥ 37..5°C, Dolor muscular, Dolor de garganta, Tos, Congestión nasal, Dolor de cabeza, Falta de olfato, Falta de gusto, problemas respiratorios	No	No	3		Covid	Si
891	No reactivo	Mujer	42	Desocupado	Secundario completo	2	2	No											No Covid	No
892	Reactivo	Mujer	47	Trabajador no asalariado	Terciario incompleto	0	1	Si	Si	No	Si	No		Falta de olfato					Covid	Si
893	No reactivo	Mujer	1	Menor de edad	Menor de 6 años	2	1	No											No Covid	No
894	Reactivo	Hombre	47	Trabajador asalariado	Secundario incompleto	4	4	No					Sí	Dolor de garganta, Congestión nasal				Obesidad, Hipertensión Arterial	No Covid	Si
895	Reactivo	Mujer	39	Ama de casa	Secundario completo	4	3	Si	Si	No	No	No	Desconoce	Fiebre≥ 37..5°C, Cansancio, Tos, Dolor de cabeza, Dolor abdominal, Falta de olfato, Falta de gusto	No	No			Covid	Si
896	Reactivo	Mujer	36		Secundario completo	1	2	Si	No	Si	Si	No		Dolor muscular, Dolor de garganta, Tos, Congestión nasal, Dolor de cabeza, Dolor abdominal				Asma	Covid	Si
897	Reactivo	Mujer	23	Estudiante	Universitario incompleto	5	5	No					Sí						No Covid	No
898	No reactivo	Mujer	59	Ama de casa	Secundario incompleto	2	1	No					No	Tos, Congestión nasal, Dolor de cabeza	No	No		Asma, Tabaquismo	No Covid	Si
899	No reactivo	Hombre	33	Trabajador asalariado	Terciario completo			No					Sí	Dolor torácico	No	No		Tabaquismo	No Covid	Si
900	No reactivo	Hombre	61	Trabajador asalariado	Terciario completo	3	2	No					Sí	Cansancio, Dolor muscular, Tos, Congestión nasal, Disnea, Diarrea, Dolor abdominal	Si	No	0	Tabaquismo	No Covid	Si
901	No reactivo	Hombre	6	Menor de edad		4	3	No					No						No Covid	No
902	No reactivo	Hombre	21	Estudiante	Secundario completo	2	1	No					No	Fiebre≥ 37..5°C, Dolor de cabeza	No	No	0		No Covid	Si
903	No reactivo	Hombre	10	Menor de edad	En primaria	1	1	No	Si	Si	No	No	No	Fiebre≥ 37..5°C, Escalofríos, Cansancio, Dolor de garganta, Tos, Congestión nasal	Si	Si	1		No Covid	Si
904	No reactivo	Mujer	47	Trabajador no asalariado	Universitario incompleto	4	3	No					Sí	Cansancio, Dolor de garganta, Congestión nasal, Diarrea	No	No		Obesidad, Enfermedad Cardiovascular, Hipertensión Arterial, Asma, Tabaquismo	No Covid	Si
905	No reactivo	Mujer	13	Menor de edad	Secundario incompleto	4	2	No					No	Dolor de garganta, Dolor de cabeza					No Covid	Si
906	No reactivo	Hombre	9	Menor de edad	En primaria	1	2	No					No						No Covid	No
907	No reactivo	Mujer	8	Menor de edad	En primaria	1	2	No					No					Asma	No Covid	No
908	No reactivo	Mujer	57	Trabajador asalariado	Universitario completo	1	2	No					Sí	Cansancio, Congestión nasal					No Covid	Si
909	No reactivo	Mujer	45	Otra	Universitario completo	2	2	No					No						No Covid	No
910	No reactivo	Mujer	49	Trabajador asalariado	Universitario completo	3	3	No					Sí		No	No			No Covid	No
911	No reactivo	Mujer	34	Trabajador asalariado	Terciario completo	1	2	No					No	Cansancio, Dolor de garganta, Dolor de cabeza	No	No	0		No Covid	Si
912	No reactivo	Mujer	52	Otra	Terciario completo	2	3	No					Sí	Dolor muscular, Dolor de cabeza	No	No	0	Enfermedad Cardiovascular, Hipertensión Arterial	No Covid	Si
913	No reactivo	Hombre	47	Otra	Primario completo	4	2	No					No						No Covid	No
914	No reactivo	Mujer	67	Jubilado/pensionado	Secundario completo	1	1	No					No						No Covid	No
915	No reactivo	Mujer	13	Menor de edad	Secundario incompleto	3	2	Si	No	No	Si	No		Fiebre≥ 37..5°C, Dolor de garganta, Tos, Congestión nasal, Disnea, Dolor torácico, Dolor de cabeza, Falta de olfato	Si	No	1	Enfermedad pulmonar crónica, Enfermedad renal crónica	Covid	Si
916	No reactivo	Hombre	61	Desocupado	Secundario completo	2	1	No					No		No	No	0	Hipertensión Arterial	No Covid	No
917	No reactivo	Mujer	10	Menor de edad	En primaria	4	2	No					No						No Covid	No
918	No reactivo	Mujer	41	Ama de casa	Terciario completo	2	2	No					Sí	Fiebre≥ 37..5°C, Escalofríos, Cansancio, Dolor muscular, Dolor de garganta, Tos, Congestión nasal, Disnea, Dolor torácico, Dolor de cabeza, Diarrea, Nauseas/vómitos, Dolor abdominal, Falta de olfato, Falta de gusto, desmayo	NS/NC	No			No Covid	Si
919	No reactivo	Mujer	42	Ama de casa	Secundario completo	3	3	Si	No	No	No	No	Sí	Dolor de cabeza	No	No		Obesidad	Covid	Si
920	No reactivo	Hombre	20	Estudiante	Universitario incompleto	3	1	No					No	Cansancio, Congestión nasal, Dolor de cabeza	Si	No	0		No Covid	Si
921	No reactivo	Mujer	41	Otra	Secundario completo	2	2	No					No	Fiebre≥ 37..5°C, Cansancio, Dolor muscular, Congestión nasal, Dolor de cabeza, Diarrea	Si	No	0	Tabaquismo	No Covid	Si
922	No reactivo	Mujer	55	Otra	Secundario completo	2	2	No					No	Dolor muscular, Dolor de cabeza, Diarrea	No	No		Hipertensión Arterial, Tabaquismo	No Covid	Si
923	No reactivo	Mujer	63	Jubilado/pensionado	Universitario completo	6	5	No					No	Tos, Congestión nasal, Diarrea	No	No		Hipertensión Arterial, Tabaquismo	No Covid	Si
924	No reactivo	Mujer	30	Trabajador asalariado	Universitario completo	1	2	No					Sí	Fiebre≥ 37..5°C, Cansancio, Dolor muscular, Dolor de garganta, Congestión nasal, Dolor de cabeza	No	No	0		No Covid	Si
925	No reactivo	Mujer	39	Trabajador asalariado	Terciario completo	3	2	No					Sí	Cansancio, Dolor muscular, Congestión nasal, Dolor de cabeza, Dolor abdominal					No Covid	Si
926	No reactivo	Mujer	33	Trabajador asalariado	Terciario completo	3	3	Si	No	Si	No	No		Fiebre≥ 37..5°C, Escalofríos, Cansancio, Dolor muscular, Dolor de garganta, Tos, Congestión nasal, Dolor torácico, Dolor de cabeza, Nauseas/vómitos, Dolor abdominal		No	1	TIROIDES	Covid	Si
927	Reactivo	Hombre	41	Trabajador asalariado	Primario completo	4	3	Si	Si	Si	No	No	No	Dolor de garganta, Congestión nasal, Falta de olfato, Falta de gusto	No	No			Covid	Si
928	Reactivo	Mujer	56	Jubilado/pensionado	Primario completo	2	2	Si	No				Sí	Fiebre≥ 37..5°C, Tos, Dolor de cabeza, Falta de olfato, Falta de gusto	No	No			Covid	Si
929	Reactivo	Mujer	34	Trabajador asalariado	Secundario completo	5	2	Si	Si					Fiebre≥ 37..5°C, Escalofríos, Cansancio, Dolor muscular, Dolor de garganta, Dolor torácico, Dolor de cabeza, Dolor abdominal, SARPULLIDO EN MANOS Y PIES - DOLOR DE OIDO	Si	No	1		Covid	Si
930	Reactivo	Hombre	30	Desocupado	Primario completo	3	2	Si	Si	Si	Si		Sí		No	No	0	Diabetes	Covid	No
931	No reactivo	Hombre	9	Menor de edad	En primaria	4	2	No					No	Congestión nasal	No	No	0		No Covid	Si
932	No reactivo	Hombre	32	Trabajador asalariado	Secundario completo	4	2	No					No						No Covid	No
933	No reactivo	Mujer	32	Trabajador asalariado	Secundario completo	2	2	No					No						No Covid	No
934	No reactivo	Mujer	42	Trabajador asalariado	Terciario completo	2	2	No					Sí	Cansancio, Dolor muscular, Dolor de garganta, Tos, Congestión nasal, Dolor de cabeza	Si	No	1		No Covid	Si
935	No reactivo	Mujer	45	Otra	Universitario incompleto	1	4	No					No						No Covid	No
936	No reactivo	Mujer	39	Trabajador asalariado	Universitario incompleto	3	3	No					Sí	Congestión nasal, Dolor de cabeza	No	No	0		No Covid	Si
937	No reactivo	Mujer	42	Trabajador asalariado	Terciario completo	6	4	No					No	Tos, Congestión nasal	Si	No	0	Tabaquismo	No Covid	Si
938	No reactivo	Mujer	42	Otra	Terciario completo	4	3	No					Sí	Cansancio	No	No	0	Hipotiroidismo	No Covid	Si
939	No reactivo	Hombre	42	Trabajador asalariado	Primario completo	2	2	No	No	No	No	No	No		No	No			No Covid	No
940	No reactivo	Mujer	25			4	2	No					Sí		No	No		Obesidad	No Covid	No
941	No reactivo	Hombre	26	Trabajador no asalariado	Terciario incompleto	1	1	No					No	Resfrio	No	No	0		No Covid	Si
942	No reactivo	Mujer	14	Menor de edad	Secundario completo	6	2	No					No		No	No			No Covid	No
943	No reactivo	Hombre	10	Menor de edad		7	4	Si	No	Si	No	No		Tos, Congestión nasal	No	No	1		Covid	Si
944	No reactivo	Mujer	33	Trabajador asalariado	Secundario completo	3	2	No					Sí	Dolor de garganta, Congestión nasal, Dolor de cabeza	No	No	0	Tabaquismo	No Covid	Si
945	No reactivo	Hombre	42	Otra	Secundario completo	2	2	No					Desconoce		No	No		Tabaquismo	No Covid	No
946	No reactivo	Mujer	31	Desocupado	Secundario completo	4	2	No					No	Cansancio, Dolor de garganta, Tos, Congestión nasal, Dolor de cabeza, Diarrea	No	Si	0		No Covid	Si
947	No reactivo	Mujer	59	Ama de casa	Secundario incompleto	0	1	No					Sí	Dolor de garganta, Tos, Congestión nasal	No	No			No Covid	Si
948	No reactivo	Hombre	38	Trabajador asalariado	Terciario incompleto	4	1	No					Sí	Cansancio, Dolor muscular, Tos, Congestión nasal, Dolor de cabeza, Diarrea	No	No	0		No Covid	Si
949	Reactivo	Mujer	35	Trabajador asalariado	Universitario completo	2	2	Si	Si	Si	Si	Si	Sí	Escalofríos, Cansancio, Tos, Congestión nasal, Dolor de cabeza, Diarrea, Dolor abdominal, Falta de olfato, Falta de gusto	No	No	1		Covid	Si
950	Reactivo	Hombre	45	Trabajador asalariado	Secundario incompleto	5	2	No					No						No Covid	No
951	Reactivo	Hombre	56	Desocupado	Primario completo	5	2	Si	Si	No	No	No	Sí	Dolor muscular, Dolor de garganta, Dolor torácico, Dolor de cabeza, Dolor abdominal, Falta de olfato, Falta de gusto	No	No	1	Diabetes	Covid	Si
952	Reactivo	Hombre	13	Menor de edad	Secundario incompleto	7	2	No					No	Fiebre≥ 37..5°C, Congestión nasal, Dolor de cabeza	No	No			No Covid	Si
953	Reactivo	Mujer	54	Ama de casa	Primario completo	4	2	Si	No	No	No	No	Sí	Escalofríos, Cansancio, Dolor muscular, Congestión nasal, Dolor de cabeza	No	No	4		Covid	Si
954	Reactivo	Mujer	51	Ama de casa	Secundario incompleto	6	2	No					No						No Covid	No
955	Reactivo	Mujer	21	Estudiante	Universitario incompleto	3	2	No					Sí	Dolor de cabeza					No Covid	Si
956	Reactivo	Mujer	53	Ama de casa	Primario incompleto	3	2	NS/NC						Falta de gusto				Enfermedad Cardiovascular		Si
957	Reactivo	Mujer	17	Estudiante	Secundario incompleto	6	2	No					Sí	Falta de olfato, Falta de gusto	No	No			No Covid	Si
958	Reactivo	Mujer	67	Ama de casa	Primario completo	4	3	Si	No	Si	No	No	No	Tos	Si	Si		Diabetes, Hipertensión Arterial, Enfermedad pulmonar crónica	Covid	Si
959	Reactivo	Mujer	29	Estudiante	Terciario incompleto	5	3	No	No	No	No	No	No	Cansancio, Dolor muscular, Dolor de cabeza	No	No		Tabaquismo	No Covid	Si
960	Reactivo	Mujer	16	Estudiante	Secundario incompleto	3	2	Si	No	No	No	No		Fiebre≥ 37..5°C, Escalofríos, Cansancio, Dolor muscular, Dolor de garganta, Tos, Congestión nasal, Dolor torácico, Dolor de cabeza, Diarrea, Nauseas/vómitos, Dolor abdominal	No	No			Covid	Si
961	Reactivo	Mujer	45	Ama de casa	Secundario completo	3	2	Si	No	No	No	No		Fiebre≥ 37..5°C, Cansancio, Dolor muscular, Dolor de garganta, Tos, Congestión nasal, Disnea, Dolor torácico, Dolor de cabeza, Diarrea, Nauseas/vómitos, Dolor abdominal, Falta de olfato, Falta de gusto	No	No			Covid	Si
962	Reactivo	Hombre	12	Menor de edad	En secundario	2	2	No					No						No Covid	No
963	Reactivo	Mujer	39	Ama de casa	Primario incompleto	6	2	Si	No	No	No	No		Fiebre≥ 37..5°C, Dolor de garganta, Dolor de cabeza, Falta de olfato, Falta de gusto	No	No			Covid	Si
964	No reactivo	Mujer	65	Jubilado/pensionado	Primario completo	1	0	No					No					Enfermedad Cardiovascular	No Covid	No
965	No reactivo	Hombre	63	Desocupado	Primario completo	4	3	No					Sí					Diabetes, Obesidad, Hipertensión Arterial	No Covid	No
966	Reactivo	Hombre	5	Menor de edad	Menor de 6 años	4	3	No					No		Si	No			No Covid	No
967	No reactivo	Mujer	46	Ama de casa	Primario completo	4	2	No					Desconoce						No Covid	No
968	No reactivo	Mujer	20	Ama de casa	Secundario incompleto	5	1	No					No						No Covid	No
969	Reactivo	Mujer	27	Ama de casa	Secundario completo	2	1	Si	No	Si	No	No		Diarrea, Falta de olfato, Falta de gusto	No	No	0		Covid	Si
970	No reactivo	Mujer	16	Estudiante	Secundario incompleto	5	2	No					No	Escalofríos, Cansancio, Dolor muscular, Dolor de garganta, Tos, Dolor de cabeza, Nauseas/vómitos, Dolor abdominal	No	No	0		No Covid	Si
971	Reactivo	Mujer	15	Menor de edad	Secundario incompleto	8	6	No					Sí	Fiebre≥ 37..5°C, Escalofríos, Cansancio, Dolor de garganta, Disnea, Dolor torácico, Dolor de cabeza, Diarrea, Nauseas/vómitos	No	No		Enfermedad Cardiovascular, Asma	No Covid	Si
972	No reactivo	Mujer	67	Jubilado/pensionado	Primario completo	1	2	No					Sí					Diabetes, Obesidad, Enfermedad Cardiovascular	No Covid	No
973	No reactivo	Hombre	14	Menor de edad	Secundario incompleto	5	4	No					No	Congestión nasal					No Covid	Si
974	No reactivo	Mujer	66	Jubilado/pensionado	Primario completo	0	2	No					No	Dolor muscular, Dolor de garganta, Congestión nasal, Dolor de cabeza, Diarrea, Nauseas/vómitos, Dolor abdominal				Diabetes, Tabaquismo	No Covid	Si
975	Reactivo	Hombre	6	Menor de edad	En primaria	3	2	No					Sí	Congestión nasal	No	No	1		No Covid	Si
976	No reactivo	Hombre	14	Menor de edad	Secundario incompleto	4	3	No					No						No Covid	No
977	Reactivo	Mujer	42	Ama de casa	Secundario completo	7	4	Si	No		No	No		Fiebre≥ 37..5°C, Escalofríos, Cansancio, Dolor muscular, Dolor torácico, Dolor de cabeza, Dolor abdominal	No	No			Covid	Si
978	Reactivo	Hombre	12	Menor de edad	En secundario	3	2	No					Sí	Fiebre≥ 37..5°C	Si	No	1		No Covid	Si
979	Reactivo	Mujer	67	Jubilado/pensionado	Primario completo	0	1	Si	No	Si	Si	Si		Cansancio, Dolor de garganta, Disnea, Dolor torácico, Dolor de cabeza, Diarrea, Nauseas/vómitos, Dolor abdominal, Falta de olfato, Falta de gusto	Si	No	1	Obesidad, Hipertensión Arterial	Covid	Si
980	Reactivo	Mujer	25	Desocupado	Primario completo	3	2	No	No	No	Si	No	Desconoce	Fiebre≥ 37..5°C, Escalofríos, Cansancio, Dolor muscular, Congestión nasal, Dolor torácico, Dolor de cabeza, Falta de olfato, Falta de gusto	No	No	0		No Covid	Si
981	Reactivo	Hombre	9	Menor de edad	En primaria			No											No Covid	No
982	Reactivo	Mujer	39	Trabajador asalariado	Universitario completo	1	2	Si	Si	Si	Si	No		Fiebre≥ 37..5°C, Escalofríos, Cansancio, Dolor muscular, Tos, Congestión nasal, Dolor torácico, Dolor de cabeza, Falta de olfato, Falta de gusto, erupciones de piel	Si	Si	2		Covid	Si
983	Reactivo	Hombre	44	Trabajador no asalariado	Secundario completo	5	2	No					Desconoce	Fiebre≥ 37..5°C, Escalofríos, Cansancio, Dolor muscular, Dolor de garganta, Disnea, Dolor de cabeza	No	No	0	Enfermedad renal crónica	No Covid	Si
984	Reactivo	Hombre	7	Menor de edad	En primaria	4	1	No					No	Disnea, Diarrea, Dolor abdominal	No	No			No Covid	Si
985	Reactivo	Hombre	6	Menor de edad	En primaria	5	1	No	No	No	No	No	Sí	Fiebre≥ 37..5°C, Dolor muscular, Dolor de cabeza	No	No	0		No Covid	Si
986	Reactivo	Mujer	53	Trabajador asalariado	Primario completo	1	3	Si	Si	No	Si	No		Cansancio, Dolor muscular, Dolor de garganta, Tos, Congestión nasal, Disnea, Dolor torácico, Dolor de cabeza	No	No			Covid	Si
987	Reactivo	Mujer	3	Menor de edad	Menor de 6 años	2	1	Si	No	Si	No	No		Fiebre≥ 37..5°C, Escalofríos, Cansancio, Dolor de garganta, Tos, Disnea, Diarrea, Nauseas/vómitos	No	No	5	Asma	Covid	Si
