# Supplementary material for: SARS-CoV-2 seroprevalence in the city of Puerto Madryn: Underdiagnosis and relevance of children in the pandemic
Source: PLoS One. 2022 Mar 14;17(3):e0263679. doi: 10.1371/journal.pone.0263679 (PMC8920177; doi:10.1371/journal.pone.0263679)
Supplement: S2 Data — (XLSX) [file pone.0263679.s003.xlsx]

## Sheet: Hoja1
ID	Result.test	Sex	Ageinyears	Ocupation	Education.level	Cohabitants	Rooms.house	Diagnotic.covid	Positive.swab	Clinical.diagnostic	Anosmia.Dysgeusia.diagnostic	Hosp.admis	Contact.covid.positive	Symptom	Yes. symtom.attention	Symptoms.by.emergency.not.suspect.COVID19	Number.Consult.before.COVID.diagnosis	Comorbidities	COVID19.diagnosis.confirmed	Yes/No.symptom
1	No reactive	Female	67	Retired/Pensioner	Full primary	4	3	No										High blood pressure	No Covid	No
2	No reactive	Female	41	Salaried worker	Incomplete secondary	2	2	No					Yes					Obesity	No Covid	No
3	No reactive	Male	64	Salaried worker	Incomplete primary	2	2	No					No	Headache	No	No			No Covid	Yes
4	No reactive	Female	31	Other	Incomplete secondary	5	2	No					No						No Covid	No
5	No reactive	Male	15	Under-age	Incomplete secondary	4	3	No							No	No			No Covid	No
6	No reactive	Female	19	Student	Full secondary	3	3	No					Unknown	Fatigue, Sore throat, Cough	No	No			No Covid	Yes
7	No reactive	Female	54	Housewife	Full secondary	2	3	No					No	Fatigue, Cough, Congestion and runny nose, Allergys	No	No			No Covid	Yes
8	No reactive	Male	60	Salaried worker	Incomplete secondary	4	3	No					Yes	Sore throat, Cough, Congestion and runny nose	Yes	Yes		Obesity, Cardiovascular disease, Smoking	No Covid	Yes
9	No reactive	Female	8	Under-age	In primary school	4	4	No					No						No Covid	No
10	No reactive	Female	30	Student	Incomplete secondary	4	3	Yes	Yes		Yes	No		Fever≥ 37..5°C, Fatigue, Muscle aches, Congestion and runny nose, Headache , Diarrhea, Anosmia, Dysgeusia		No	1	Smoking	Covid	Yes
11	No reactive	Female	40	Salaried worker	Full secondary	3	4	No					No	Fatigue, Headache	No	No			No Covid	Yes
12	Reactive	Female	33	Salaried worker	Incomplete secondary	3	2	Yes	No	Yes	No	No		Fatigue, Cough, Congestion and runny nose, Headache , Anosmia, Dysgeusia	No	No	0		Covid	Yes
13	Reactive	Female	17	Student	Incomplete secondary	3	2	Yes	No	No	Yes	No		Muscle aches, Diarrhea, Anosmia, Dysgeusia	No	No	0		Covid	Yes
14	Reactive	Female	64	Housewife	Incomplete secondary	2	3	Yes	No	Yes	No	No	Yes	Anosmia	No	No		High blood pressure	Covid	Yes
15	Reactive	Female	0	Under-age	Under 6 years old	2	2	Yes	No	Yes	No	No		Fever≥ 37..5°C, Diarrhea	No	No			Covid	Yes
16	Reactive	Female	51	Unemployed	Full university	5	3	Yes	No	Yes	Yes	No	No	Chill, Fatigue, Muscle aches, Sore throat, Cough, Congestion and runny nose, Headache , Anosmia, Dysgeusia	No	No	0		Covid	Yes
17	Reactive	Female	7	Under-age	In primary school	5	3	Yes	No	Yes	No	No	No	Headache , Anosmia, Dysgeusia	No	Yes	2		Covid	Yes
18	Reactive	Female	8	Under-age	In primary school	5	2	No					No						No Covid	No
19	Reactive	Female	72	Retired/Pensioner	Incomplete primary	1	3	No					No		No	No		High blood pressure	No Covid	No
20	Reactive	Female	17	Student	Full secondary	6	3	No					No		No	No			No Covid	No
21	Reactive	Male	24	Unemployed	Incomplete secondary	2	3	Yes	Yes	Yes	Yes	No		Headache , Anosmia, Dysgeusia	No	Yes	2		Covid	Yes
22	Reactive	Female	55	Salaried worker	Incomplete secondary	6	3	No					No		No	No			No Covid	No
23	Reactive	Male	10	Under-age	In primary school	4	2	No	No	No	No	No	No		No	No		Oncological disease	No Covid	No
24	Reactive	Female	55	Housewife	Incomplete primary	2	2	No	No	No	No	No	No		No	No	0		No Covid	No
25	Reactive	Male	47	Salaried worker	Incomplete university	3	3	Yes	No	Yes	Yes	No			No		1	Chronic kidney disease , Oncological disease	Covid	No
26	Reactive	Female	38	Salaried worker	Full secondary	5	3	Yes	Yes	Yes	No	No		Fever≥ 37..5°C, Chill, Fatigue, Muscle aches, Cough, Congestion and runny nose, Thoracic pain, Headache , Anosmia, Eyes pain	No	No		Smoking	Covid	Yes
27	Reactive	Female	42	Housewife	Incomplete tertiary	4	3	No					No		No	No			No Covid	No
28	Reactive	Female	38	Housewife	Incomplete secondary	4	2	No	No	No	No	No	No		No	No		Cardiovascular disease	No Covid	No
29	Reactive	Male	6	Under-age	NA	4	2	No					Yes		No	No			No Covid	No
30	No reactive	Female	53	Housewife	Full secondary	4	2	No					No		No			Smoking	No Covid	No
31	No reactive	Male	11	Under-age	In primary school	9	6	No					Yes	Fatigue, Sore throat, Cough, Congestion and runny nose, Dyspnoea , Thoracic pain, Headache , Diarrhea, Abdominal pain, Dysgeusia	No	No	0		No Covid	Yes
32	No reactive	Female	46	Salaried worker	Full primary	7	4	No					No	Fever≥ 37..5°C, Chill, Fatigue, Muscle aches, Sore throat, Cough, Congestion and runny nose	Yes	Yes	1		No Covid	Yes
33	No reactive	Female	66	Retired/Pensioner	Full secondary	8	7	No					Yes	Cough, Anosmia, Dysgeusia	No	No		Diabetes, High blood pressure	No Covid	Yes
34	No reactive	Female	38	Other	Full secondary	4	2	No	No	No	No	No			No	No		Diabetes	No Covid	No
35	No reactive	Male	34	Salaried worker	Incomplete university	2	2	No					No		No	No	0		No Covid	No
36	No reactive	Male	70	Retired/Pensioner	Full primary	1	2	No					No		No	No	0	High blood pressure	No Covid	No
37	No reactive	Female	42	Housewife	Incomplete secondary	3	3	Yes	No	Yes	Yes	No		Fever≥ 37..5°C, Fatigue, Muscle aches, Cough, Congestion and runny nose, Headache , Anosmia, Dysgeusia	No	No	2		Covid	Yes
38	No reactive	Female	36	Unemployed	Incomplete secondary	4	2	No					No	Fever≥ 37..5°C, Chill, Fatigue, Muscle aches, Sore throat, Congestion and runny nose, Headache , Nausea or Vomiting	Yes	Yes	1	Oncological disease, Smoking	No Covid	Yes
39	No reactive	Female	6	Under-age	Kindergarten	3	2	No					No						No Covid	No
40	No reactive	Female	61	Housewife	Full tertiary	2	2	No					No	Fatigue, Muscle aches, Sore throat, Congestion and runny nose, Headache	No	No	1		No Covid	Yes
41	No reactive	Female	41	Housewife	Full secondary	3	3	No					No		No	No			No Covid	No
42	No reactive	Female	33	Other	Full primary	3	2	No	No	No	No	No	Yes	Cold	No	No	0		No Covid	Yes
43	No reactive	Female	11	Under-age	NA	3	3	No	No	No	No	No	No	Fatigue, Muscle aches, Contracture	No	No	0		No Covid	Yes
44	No reactive	Female	51	Salaried worker	Incomplete secondary	3	2	No					Yes	Fatigue, Headache	No	No	0		No Covid	Yes
45	No reactive	Male	44	Salaried worker	Full tertiary	4	4	No					Yes	Fatigue, Congestion and runny nose, Headache				Smoking	No Covid	Yes
46	No reactive	Female	16	Student	Incomplete secondary	4	4	No	No	No	No	No	No						No Covid	No
47	No reactive	Male	49	Other	Incomplete secondary	2	3	No	No	No	No	No	Yes	Thoracic pain, Headache , Diarrhea, Abdominal pain	No	No		High blood pressure	No Covid	Yes
48	Reactive	Male	24	Salaried worker	Full secondary	4	3	Yes	Yes	No	Yes	No	No	Fever≥ 37..5°C, Fatigue, Muscle aches, Sore throat, Cough, Congestion and runny nose, Headache , Diarrhea, Abdominal pain, Anosmia, Dysgeusia	No	No	1		Covid	Yes
49	Reactive	Male	5	Under-age	Under 6 years old	3	1	No					Yes	Fever≥ 37..5°C, Fatigue, Diarrhea, Nausea or Vomiting	No	No			No Covid	Yes
50	Reactive	Male	16	Student	Incomplete secondary	2	2	No					No	Cough, Nausea or Vomiting	No	No		Obesity, Cardiovascular disease, Asthma	No Covid	Yes
51	Reactive	Male	18	Student	Full secondary	5	4	Yes	Yes	No	Yes	No			No	No	1		Covid	No
52	Reactive	Male	31	Salaried worker	Full secondary	3	2	No					Yes		No	No		Hemophilia	No Covid	No
53	No reactive	Female	61	Housewife	Full primary	1	2	No					No					Diabetes, Asthma	No Covid	No
54	No reactive	Female	68	Retired/Pensioner	Full university	2	1	No					No		No	No		High blood pressure, Smoking	No Covid	No
55	No reactive	Male	65	Retired/Pensioner	Incomplete primary	2	3	No					Yes					High blood pressure	No Covid	No
56	No reactive	Male	51	Salaried worker	Incomplete primary	1	1	No					No		No	No			No Covid	No
57	No reactive	Male	53	Non-salaried worker	Full secondary	2	4	Yes	Yes	Yes	No	No		Fear			3	Diabetes	Covid	Yes
58	No reactive	Female	43	Salaried worker	Full secondary	2	2	No					Yes	Muscle aches, Diarrhea	No	No	0		No Covid	Yes
59	No reactive	Female	15	Under-age	Incomplete secondary	4	3	No					No		No	No			No Covid	No
60	No reactive	Female	38	Unemployed	Full tertiary	3	1	No					Yes	Sore throat, Congestion and runny nose	Yes	Yes	2	Obesity, High blood pressure, Pregnancy/Puerperium	No Covid	Yes
61	No reactive	Female	15	Under-age	Incomplete secondary	4	4	Yes	No	Yes	Yes	No		Sore throat, Abdominal pain, Anosmia, Dysgeusia	No	No	0		Covid	Yes
62	No reactive	Male	41	Unemployed	Full secondary	4		No					No	Fatigue, Muscle aches, Sore throat, Cough, Congestion and runny nose, Thoracic pain, Headache , Diarrhea, Anosmia, Tearing of the eyes	No	No		High blood pressure	No Covid	Yes
63	No reactive	Female	14	Under-age	Incomplete secondary	4	3	No					No	Muscle aches	No	No			No Covid	Yes
64	Reactive	Female	3	Under-age	Under 6 years old	4	3	No					No	Congestion and runny nose, Headache					No Covid	Yes
65	No reactive	Male	54	Salaried worker	Full tertiary	5	4	No					No	Fatigue, Congestion and runny nose, Headache	No	No		High blood pressure, Chronic kidney disease	No Covid	Yes
66	No reactive	Male	67	Retired/Pensioner	Full secondary	2	3	Yes			Yes	No	Yes	Fatigue, Muscle aches, Sore throat	No	No	0	Diabetes, Cardiovascular disease, High blood pressure, Oncological disease	Covid	Yes
67	No reactive	Female	59	Retired/Pensioner	Full primary	3	3	No					No		No	No		Diabetes, Obesity, High blood pressure, Smoking	No Covid	No
68	No reactive	Female	63	Retired/Pensioner	Full primary	1	1	No					No						No Covid	No
69	No reactive	Male	57	Retired/Pensioner	Full primary	4	3	No					No						No Covid	No
70	No reactive	Male	65	Retired/Pensioner	Incomplete primary	3	2	No					No		No	No		Diabetes, Cardiovascular disease, High blood pressure	No Covid	No
71	No reactive	Female	21	Salaried worker	Incomplete tertiary	6	3	No					Yes	Fatigue, Sore throat, Congestion and runny nose, Headache , Anosmia	No	No	0		No Covid	Yes
72	No reactive	Female	27	Salaried worker	Full tertiary	1	1	No					No	Chill, Fatigue, Diarrhea, Nausea or Vomiting	No	No	0		No Covid	Yes
73	No reactive	Male	60	Retired/Pensioner	Incomplete secondary	4	3	No					Yes	Sore throat, Congestion and runny nose	No	No	0		No Covid	Yes
74	No reactive	Female	10	Under-age	In primary school	3	2	No					No		No	No			No Covid	No
75	No reactive	Female	29	Salaried worker	Incomplete secondary	2	1	No					No						No Covid	No
76	No reactive	Female	46	Housewife	Full secondary	4	4	No	No	No	No	No			No	No			No Covid	No
77	No reactive	Female	38	Other	Full tertiary	5	3	No	No	No	No	No	No		No	No		Tuberculosis	No Covid	No
78	No reactive	Female	26	Salaried worker	Full secondary	3	2	No					No					Smoking	No Covid	No
79	No reactive	Female	58	Housewife	Incomplete secondary	2	3	No					Yes	Sore throat				Obesity, Oncological disease	No Covid	Yes
80	No reactive	Female	40	Other	Incomplete secondary	5	3	No					No					High blood pressure	No Covid	No
81	No reactive	Female	42	NA	Full university	2	3	No					No						No Covid	No
82	No reactive	Female	67	Retired/Pensioner	Full primary	5	3	No					Yes		No	No		High blood pressure	No Covid	No
83	No reactive	Female	68	Housewife	Full primary	1	2	Yes		Yes	Yes	No	Yes	Fever≥ 37..5°C, Chill, Fatigue, Muscle aches, Sore throat, Cough, Headache , Anosmia, Dysgeusia	Yes	Yes	1	Diabetes, Obesity, Cardiovascular disease, High blood pressure, Chronic kidney disease	Covid	Yes
84	No reactive	Male	56	Salaried worker	Full secondary	1	3	No					No						No Covid	No
85	No reactive	Male	42	Salaried worker	Full tertiary	4	3	No					Yes						No Covid	No
86	No reactive	Female	70	Other	Full secondary	3	3	No					Yes	Headache	No	No		Diabetes, High blood pressure, Immunosuppression	No Covid	Yes
87	No reactive	Female	57	Salaried worker	Full secondary	1	3	No					No						No Covid	No
88	No reactive	Female	39	Salaried worker	Full secondary	2	3	No					Unknown	Fatigue, Sore throat, Congestion and runny nose	Yes	No	1	Oncological disease	No Covid	Yes
89	No reactive	Female	22	Student	Incomplete university	7	8	No					Yes	Congestion and runny nose, Headache	No	No			No Covid	Yes
90	Reactive	Female	58	Unemployed	Full primary	2	3	Yes	No	Yes	No	No		Fatigue, Muscle aches, Congestion and runny nose, Dyspnoea , Headache , Nausea or Vomiting, Anosmia, Dysgeusia	Yes	No	0	Obesity, Cardiovascular disease	Covid	Yes
91	Reactive	Female	63	Retired/Pensioner	Incomplete tertiary	3	4	No					Yes	Fatigue, Sore throat, Congestion and runny nose, Anosmia, Dysgeusia	No	No	0		No Covid	Yes
92	No reactive	Female	64	Retired/Pensioner	Full primary	1	3	No					No		No	No		Diabetes, High blood pressure	No Covid	No
93	Reactive	Female	11	Under-age	In primary school	3	1	No					Yes	Sore throat, Congestion and runny nose					No Covid	Yes
94	Reactive	Female	39	Salaried worker	Full primary	4	3	No					Yes	Fever≥ 37..5°C, Chill, Fatigue, Muscle aches, Headache , Abdominal pain	Yes	Yes			No Covid	Yes
95	No reactive	Male	1	Under-age	Under 6 years old	5	3	No					No	Fever≥ 37..5°C, Chill, Muscle aches, Sore throat, Cough, Congestion and runny nose, Headache , Diarrhea	Yes	No		Cardiovascular disease, High blood pressure, Chronic lung disease	No Covid	Yes
96	Reactive	Female	65	Retired/Pensioner	Incomplete primary	3	3	Yes	Yes				No	Fever≥ 37..5°C, Chill, Fatigue, Muscle aches, Sore throat, Cough, Dyspnoea , Thoracic pain, Headache , Diarrhea, Nausea or Vomiting	Yes	No	1		Covid	Yes
97	No reactive	Female	23	Student	Incomplete university	5	4	No					Yes	Fever≥ 37..5°C, Chill, Fatigue, Sore throat, Cough, Headache , Diarrhea, Nausea or Vomiting, Abdominal pain	Yes	No			No Covid	Yes
98	No reactive	Female	40	Salaried worker	Full secondary	4	3	No					No		No	No			No Covid	No
99	No reactive	Female	28	Salaried worker	Full university	2	2	No					No	Fatigue, Muscle aches, Congestion and runny nose, Headache , Allergy	No	No	0		No Covid	Yes
100	No reactive	Female	37	Other	Full university	4	3	No	No	No	No	No	Yes		No	No	0		No Covid	No
101	No reactive	Female	44	Salaried worker	Full university	4	4	No					Yes	Congestion and runny nose, Headache	No	No	0	Smoking	No Covid	Yes
102	No reactive	Male	59	Salaried worker	Full secondary	3	3	No					Yes	Fatigue, Muscle aches, Sore throat, Congestion and runny nose, Headache	No	No	0	High blood pressure	No Covid	Yes
103	No reactive	Male	32	Salaried worker	Full tertiary	2	2	No					No	Fever≥ 37..5°C, Fatigue, Sore throat, Congestion and runny nose, Headache , Diarrhea, Nausea or Vomiting, Abdominal pain	Yes	No	0	Obesity, High blood pressure, Smoking	No Covid	Yes
104	Reactive	Female	42	Salaried worker	Full university	4	3	Yes	No	Yes	No	No		Fatigue, Muscle aches, Sore throat, Congestion and runny nose, Headache , Anosmia	No	No	0	Oncological disease, Pregnancy/Puerperium	Covid	Yes
105	Reactive	Male	68	Retired/Pensioner	Full secondary	0	2	Yes	NS/NC	Yes	No	No							Covid	No
106	Reactive	Male	13	Under-age	Incomplete secondary	4	2	No					Yes	Fever≥ 37..5°C, Chill, Fatigue, Muscle aches, Sore throat, Congestion and runny nose, Headache	No	No			No Covid	Yes
107	No reactive	Female	63	Housewife	Incomplete secondary	3	2	Yes	No	No	No	No	Yes		No	No		Oncological disease	Covid	No
108	No reactive	Female	5	Under-age	Under 6 years old	5	2	No	No	No	No	No	Yes		No	No			No Covid	No
109	No reactive	Female	6	Under-age	In primary school	5	3	Yes	No	No	No	No	No	Sore throat, Diarrhea	No	No		Chronic lung disease	Covid	Yes
110	No reactive	Female	47	Housewife	Full secondary	5	4	No	No	No	No	No	No		No	No			No Covid	No
111	No reactive	Female	32	Salaried worker	Full tertiary	4	4	No					Yes		No	No		Diabetes	No Covid	No
112	No reactive	Male	73	Retired/Pensioner	Full primary	1	2	No					Unknown	Fatigue	No	No		Diabetes, High blood pressure	No Covid	Yes
113	No reactive	Female	20	Student	Incomplete university	1	2	No					No	Fever≥ 37..5°C, Sore throat, Cough, Congestion and runny nose	No	No			No Covid	Yes
114	No reactive	Female	9	Under-age	In primary school	2	7	No					Yes		No	No	0		No Covid	No
115	Reactive	Female	69	Retired/Pensioner	Full primary	5	3	No					No		No	No	0	Asthma	No Covid	No
116	Reactive	Male	39	Other	Full primary	3	3	No					No		No	No			No Covid	No
117	Reactive	Female	14	Under-age	Incomplete secondary	3	2	No	No	No	No	No	Yes	Congestion and runny nose	No	No			No Covid	Yes
118	Reactive	Female	24	Student	Incomplete university	2	3	Yes	Yes	Yes	Yes			Fever≥ 37..5°C, Fatigue, Muscle aches, Sore throat, Cough, Congestion and runny nose, Headache	No	No	0		Covid	Yes
119	Reactive	Female	12	Under-age	In secondary school	3	2	No					No						No Covid	No
120	Reactive	Female	2	Under-age	Under 6 years old	5	3	No					Yes	Congestion and runny nose	No	No	0		No Covid	Yes
121	Reactive	Male	65	Non-salaried worker	Full primary	1	4	Yes		Yes				Chill, Fatigue, Muscle aches, Sore throat, Cough, Congestion and runny nose, Dyspnoea , Thoracic pain, Anosmia, Dysgeusia, Appetite loss	No	No	0		Covid	Yes
122	Reactive	Female	37	Salaried worker	Full tertiary	2	2	Yes	Yes	Yes		Yes		Fever≥ 37..5°C, Chill, Fatigue, Muscle aches, Sore throat, Cough, Dyspnoea , Thoracic pain, Headache , Anosmia, Dysgeusia	Yes	No	0		Covid	Yes
123	Reactive	Male	16	Student	Incomplete tertiary	4	4	No					Yes	Fatigue, Muscle aches, Cough, Congestion and runny nose, Headache , Nausea or Vomiting, Anosmia, Dysgeusia	No	No	0		No Covid	Yes
124	Reactive	Female	54	Salaried worker	Full tertiary	4	5	No					Yes	Fever≥ 37..5°C, Chill, Fatigue, Muscle aches, Sore throat, Cough, Congestion and runny nose, Headache , Diarrhea, Anosmia, Dysgeusia	No	No	1	Diabetes, High blood pressure, Immunosuppression	No Covid	Yes
125	Reactive	Male	36	Salaried worker	Full secondary	3	3	No					Yes	Fatigue, Muscle aches	No	No	1		No Covid	Yes
126	Reactive	Male	26	Salaried worker	Full secondary	1	2	No					Yes	Congestion and runny nose, Anosmia, Dysgeusia	No	No			No Covid	Yes
127	Reactive	Female	21	Student	Incomplete university	2	3	Yes	No	Yes	No	No	No	Fever≥ 37..5°C, Fatigue, Muscle aches, Sore throat, Cough, Congestion and runny nose, Anosmia, Dysgeusia	No	No			Covid	Yes
128	Reactive	Female	13	Under-age	Incomplete secondary	4	2	Yes	Yes		Yes				No	No			Covid	No
129	Reactive	Female	7	Under-age	In primary school	4	2	No	No	No	No	No	Yes		No	No			No Covid	No
130	Reactive	Male	50	Salaried worker	Full primary	4	4	No					No	Fatigue, Diarrhea	No	No	0		No Covid	Yes
131	Reactive	Female	54	Housewife	Incomplete tertiary	1	3	No					Yes	Fatigue, Muscle aches	No	No		Obesity, Cardiovascular disease	No Covid	Yes
132	Reactive	Female	61	Housewife	Incomplete secondary	2	2	Yes	No	No	Yes	No		Fatigue, Muscle aches, Cough, Thoracic pain, Anosmia, Dysgeusia	Yes	No	2		Covid	Yes
133	Reactive	Female	56	Retired/Pensioner	Incomplete tertiary	4	5	Yes	No	Yes	No	No	Yes	Fever≥ 37..5°C, Chill, Fatigue, Muscle aches, Dyspnoea , Headache , Anosmia, Dysgeusia, DOLOR DE HUESOS	No	No			Covid	Yes
134	Reactive	Female	49	Salaried worker	Full primary	4	3	No					No		No	No			No Covid	No
135	Reactive	Female	35	Salaried worker	Incomplete secondary	6	3	No					Yes	Fever≥ 37..5°C, Headache , Nausea or Vomiting, Abdominal pain	Yes	No	0		No Covid	Yes
136	Reactive	Female	23	Student	Incomplete university	4	4	No					Yes	Fatigue, Muscle aches	No	No		Chronic lung disease, Immunosuppression	No Covid	Yes
137	No reactive	Male	5	Under-age	Under 6 years old	3	3	No					No		No	No			No Covid	No
138	No reactive	Female	22	Housewife	Incomplete secondary	3	1	Yes	No	Yes	Yes	No	Yes	Fatigue, Muscle aches, Sore throat, Abdominal pain, Anosmia	No	No		Thyroid disease , Migraines	Covid	Yes
139	No reactive	Female	19	Student	Incomplete secondary	5	3	No					No		No	No			No Covid	No
140	No reactive	Female	54	Housewife	Full primary	3	3	No					Yes	Muscle aches	No	No		High blood pressure, Oncological disease	No Covid	Yes
141	No reactive	Female	65	Retired/Pensioner	Full secondary	2	4	No					No		No	No		Diabetes, High blood pressure, Asthma, Immunosuppression, Arthritis	No Covid	No
142	No reactive	Male	6	Under-age	In primary school	3	1	No					No		No	No			No Covid	No
143	No reactive	Female	31	Unemployed	Full tertiary	4	3	No					No		No	No		Obesity	No Covid	No
144	No reactive	Male	2	Under-age	Under 6 years old	2	1	No					No		No	No			No Covid	No
145	No reactive	Female	42	Housewife	Incomplete secondary	3	3	No					No		No	No		Obesity, Asthma, Immunosuppression	No Covid	No
146	No reactive	Female	45	Housewife	Full primary	5	3	No					No		No	No			No Covid	No
147	No reactive	Male	55	Salaried worker	Incomplete university	4	3	No					No	Cough, Congestion and runny nose, Headache , Nausea or Vomiting, Abdominal pain	No	No			No Covid	Yes
148	No reactive	Male	10	Under-age	In primary school	4	2	No					Yes	Chill, Muscle aches, Cough, Congestion and runny nose, Headache	No	No			No Covid	Yes
149	No reactive	Female	32	Housewife	Full secondary	6	1	No					Yes	Fever≥ 37..5°C, Fatigue, Muscle aches, Cough, Congestion and runny nose, Dyspnoea , Thoracic pain, Headache , Nausea or Vomiting, Anosmia	No	No		Smoking	No Covid	Yes
150	No reactive	Female	27	Salaried worker	Full tertiary	2	4	No					No		No	No			No Covid	No
151	No reactive	Female	48	Salaried worker	Full secondary	4	2	Yes	No	Yes	Yes	No	No	Anosmia, Dysgeusia	No	No		Hypothyroidism	Covid	Yes
152	No reactive	Female	50	Salaried worker	Incomplete secondary	2	3	No					No	Cough	No	No			No Covid	Yes
153	No reactive	Female	24	Housewife	Full secondary	4	1	No					No	Congestion and runny nose, Headache	No	No		High blood pressure	No Covid	Yes
154	No reactive	Male	16	Student	Incomplete secondary	5	3	No					Yes	Cough	No	No	0		No Covid	Yes
155	No reactive	Male	55	Other	Full primary	3	3	No					Unknown	Fever≥ 37..5°C, Chill	No	No		Obesity, High blood pressure	No Covid	Yes
156	No reactive	Female	28	Salaried worker	Full tertiary	4	2	No						Fever≥ 37..5°C, Chill, Fatigue, Muscle aches, Sore throat, Cough, Congestion and runny nose, Headache , Diarrhea	No	No			No Covid	Yes
157	No reactive	Female	52	Housewife	Incomplete primary	3	1	No					No	Muscle aches, Sore throat, Thoracic pain, Headache , Abdominal pain	Yes	Yes		Chronic kidney disease	No Covid	Yes
158	No reactive	Female	17	Retired/Pensioner	Full secondary	4	4	No					No	Muscle aches	No	No		Asthma	No Covid	Yes
159	No reactive	Female	2	Under-age	Under 6 years old	3	2	No					No		No	No	0		No Covid	No
160	Reactive	Female	13	Under-age	Incomplete secondary	4		Yes	No	Yes	No	No	Yes	Fever≥ 37..5°C, Fatigue, Muscle aches, Sore throat, Congestion and runny nose, Dyspnoea , Headache , Abdominal pain, Dysgeusia, Dizziness	No	No	0	Obesity	Covid	Yes
161	Reactive	Female	65	Unemployed	Full primary	3	1	No					Unknown		No	No			No Covid	No
162	Reactive	Female	61	Salaried worker	Full primary	2	2	No					No	Fever≥ 37..5°C, Fatigue, Muscle aches, Headache	No	No		Diabetes, Cardiovascular disease, High blood pressure, Smoking	No Covid	Yes
163	Reactive	Male	58	Unemployed	Full primary	4	3	Yes	Yes	Yes			No	Fever≥ 37..5°C, Muscle aches, Cough, Thoracic pain				Diabetes, High blood pressure	Covid	Yes
164	Reactive	Female	70	Housewife	Full primary	1	5	No	No	No	Yes	No	No	Fatigue, Anosmia, Dysgeusia	No	No		High blood pressure, Chronic kidney disease , Immunosuppression	No Covid	Yes
165	Reactive	Male	18	Student	Full secondary	3	2	No					No		No	No			No Covid	No
166	Reactive	Male	9	Under-age	In primary school	6	1	No	No	Yes		No	Yes	Fever≥ 37..5°C, Fatigue, Muscle aches, Diarrhea, Nausea or Vomiting, Abdominal pain	Yes	No			No Covid	Yes
167	Reactive	Female	47	Non-salaried worker	Full primary	6	7	No					Yes	Congestion and runny nose, Headache , Abdominal pain	No	No	0		No Covid	Yes
168	Reactive	Female	57	Unemployed	Full primary	2	3	Yes	No	Yes	Yes	No		Nausea or Vomiting, Anosmia	No	No	0	High blood pressure	Covid	Yes
169	Reactive	Female	12	Under-age	In primary school	6	2	No					No	Headache , Anosmia, Dysgeusia	No	No	0		No Covid	Yes
170	Reactive	Female	25	Student	Incomplete tertiary	3	2	Yes		Yes				Fever≥ 37..5°C, Chill, Fatigue, Muscle aches, Sore throat, Cough, Congestion and runny nose, Dyspnoea , Thoracic pain, Headache , Diarrhea, Nausea or Vomiting, Abdominal pain, Anosmia, Dysgeusia, Allergys	Yes	No	1		Covid	Yes
171	Reactive	Female	22	Student	Incomplete university	4	3	No					Yes	Chill, Fatigue, Muscle aches, Headache , Anosmia, Dysgeusia	No	No	0		No Covid	Yes
172	Reactive	Female	65	Retired/Pensioner	Full secondary	3	4	No					No	Fatigue, Cough, Congestion and runny nose, Headache	No	No		High blood pressure	No Covid	Yes
173	Reactive	Male	54	Unemployed	Incomplete secondary	2	2	Yes	Yes	No	No	No		Fever≥ 37..5°C, Chill, Fatigue, Muscle aches, Headache , Diarrhea, Nausea or Vomiting	No	No	1	High blood pressure	Covid	Yes
174	No reactive	Female	46	Other	Full tertiary	3	4	No					No	Fatigue, Headache	No	No			No Covid	Yes
175	No reactive	Female	34	Salaried worker	Incomplete secondary	3	2	No					Yes	Chill, Fatigue, Muscle aches	No	No			No Covid	Yes
176	No reactive	Male	3	Under-age	Under 6 years old	2	1	No					Yes						No Covid	No
177	No reactive	Female	19	Student	Incomplete university	6	5	No					No	Cough	No	No		Chronic lung disease, Asthma	No Covid	Yes
178	No reactive	Female	6	Under-age	In primary school	3	1	No	No	No	No	No	No		No	No			No Covid	No
179	No reactive	Male	4	Under-age	Under 6 years old	3	2	No					Yes	Sore throat, Cough, Congestion and runny nose	No	No			No Covid	Yes
180	No reactive	Male	1	Under-age	Under 6 years old									Congestion and runny nose	No	No	0	Cardiovascular disease		Yes
181	Reactive	Male	42	Other	Full primary	3	1	Yes	Yes	No	Yes	No		Chill, Congestion and runny nose, Headache , Anosmia, Dysgeusia	No	No	0		Covid	Yes
182	Reactive	Male	13	Under-age	Incomplete secondary	8	3	No					Unknown	Sore throat	No	No			No Covid	Yes
183	Reactive	Male	70	Retired/Pensioner	Full secondary	2	2	Yes	Yes	No	No	No		Fever≥ 37..5°C, Fatigue, Muscle aches, Sore throat, Cough, Congestion and runny nose, Thoracic pain, Headache , Diarrhea	Yes	No	1		Covid	Yes
184	Reactive	Female	19	Student	Full secondary	3	3	Yes	Yes		Yes			Chill, Fatigue, Sore throat, Cough, Congestion and runny nose, Headache , Nausea or Vomiting, Anosmia, Dysgeusia	No	No	1		Covid	Yes
185	Reactive	Male	38	Unemployed	Full secondary	7	3	No					Yes		No	No	1	Smoking	No Covid	No
186	Reactive	Female	38	Salaried worker	Full secondary	2	2	Yes	Yes	No	Yes	No		Fever≥ 37..5°C, Chill, Fatigue, Muscle aches, Sore throat, Cough, Congestion and runny nose, Dyspnoea , Thoracic pain, Headache , Diarrhea, Abdominal pain, Anosmia, Dysgeusia	Yes	No	0	Diabetes, Obesity, Chronic lung disease, Smoking	Covid	Yes
187	Reactive	Male	26	Salaried worker	Full secondary	5	3	No	No	No	No	No	No		No	No			No Covid	No
188	Reactive	Female	44	Housewife	Incomplete primary	5	3	No					No	Fever≥ 37..5°C, Chill, Fatigue, Muscle aches, Dyspnoea , Headache	NS/NC				No Covid	Yes
189	Reactive	Female	60	Housewife	Incomplete primary	11	4	No	No	No	No	No	Yes	Fever≥ 37..5°C, Chill, Fatigue, Muscle aches, Sore throat, Cough, Congestion and runny nose, Thoracic pain, Headache , Diarrhea, Nausea or Vomiting, Abdominal pain, Anosmia, Dysgeusia	No	No		Diabetes, Obesity	No Covid	Yes
190	Reactive	Male	65	Retired/Pensioner	Incomplete primary	4	3	No					No	Anosmia	No	No		High blood pressure, Immunosuppression	No Covid	Yes
191	Reactive	Male	6	Under-age	In primary school	4	2	Yes	No	No	No	No	Yes	Fever≥ 37..5°C, Muscle aches, Headache	No	No			Covid	Yes
192	Reactive	Male	12	Under-age	Full primary	4	2	Yes	No	Yes	No	No	Yes	Fever≥ 37..5°C, Chill, Fatigue, Muscle aches, Sore throat, Cough, Congestion and runny nose, Headache , Nausea or Vomiting, Abdominal pain, Anosmia, Dysgeusia	No	No			Covid	Yes
193	Reactive	Female	16	Student	Incomplete secondary	5	3	No					No	Fatigue, Muscle aches, Sore throat, Cough, Anosmia, Dysgeusia	No				No Covid	Yes
194	Reactive	Female	40	Salaried worker	Incomplete secondary	4	5	No					No	Fatigue, Cough, Congestion and runny nose, Headache , Abdominal pain, Anosmia, Lung pain	No	No			No Covid	Yes
195	Reactive	Female	48	Salaried worker	Incomplete secondary	3	3	Yes	No	Yes	Yes	No		Anosmia, Dysgeusia	No	No			Covid	Yes
196	Reactive	Female	74	Retired/Pensioner	Incomplete primary	0	4	Yes	Yes		Yes	No	Yes	Chill, Fatigue, Muscle aches, Cough, Dyspnoea , Diarrhea, Nausea or Vomiting, Abdominal pain	Yes	No	0	Diabetes, Obesity, Cardiovascular disease, High blood pressure, Immunosuppression	Covid	Yes
197	Reactive	Female	56	Other	Full tertiary	2	1	Yes	Yes	Yes	Yes	No		Fever≥ 37..5°C, Chill, Fatigue, Muscle aches, Congestion and runny nose, Headache , Diarrhea, Nausea or Vomiting, Abdominal pain, Anosmia, Dysgeusia	No	No	1	High blood pressure	Covid	Yes
198	Reactive	Female	41	Other	Full secondary	4	2	No					No		No	No			No Covid	No
199	Reactive	Female	50	Other	Full tertiary	1	2	Yes	Yes						No	No	1	High blood pressure, Smoking	Covid	No
200	Reactive	Female	65	Housewife	Incomplete primary	2	2	No					Unknown	Fatigue, Muscle aches, Sore throat	No	No			No Covid	Yes
201	Reactive	Female	34	Salaried worker	Full secondary	5	4	No					No	Fever≥ 37..5°C, Fatigue, Congestion and runny nose	No	No		Smoking	No Covid	Yes
202	Reactive	Female	15	Under-age	Incomplete secondary	4	2	No					Yes	Fatigue, Sore throat, Headache	No	No			No Covid	Yes
203	Reactive	Female	32	Housewife	Full primary	5	3	Yes	Yes	Yes				Fever≥ 37..5°C, Fatigue, Congestion and runny nose, Dyspnoea , Headache , Anosmia, Dysgeusia	No	No	0		Covid	Yes
204	Reactive	Female	22	Unemployed	Incomplete university	5	3	No			Yes		Yes	Fever≥ 37..5°C, Fatigue, Muscle aches, Cough, Congestion and runny nose, Thoracic pain, Headache , Diarrhea, Anosmia, Dysgeusia	No	No	1		No Covid	Yes
205	Reactive	Female	13	Under-age	Incomplete secondary	4	1	No					No	Sore throat	No	No			No Covid	Yes
206	Reactive	Female	33	Salaried worker	Full university	5	4	No					Yes	Cough					No Covid	Yes
207	Reactive	Male	5	Under-age	Under 6 years old	3	3	No					No						No Covid	No
208	Reactive	Female	30	Other	Incomplete secondary	1	2	No					No	Fever≥ 37..5°C, Sore throat, Abdominal pain	Yes	No		Immunosuppression	No Covid	Yes
209	Reactive	Male	13	Under-age	Incomplete secondary	3	2	No					No	Sore throat, Cough, Congestion and runny nose	No	No			No Covid	Yes
210	Reactive	Female	5	Under-age	Under 6 years old	3	2	No					No	Congestion and runny nose	No	No			No Covid	Yes
211	Reactive	Male	3	Under-age	Under 6 years old	3	2	Yes	No	No	No	No	Yes	Sore throat, Cough, Congestion and runny nose	No	No			Covid	Yes
212	Reactive	Female	7	Under-age	In primary school	6	4	No					Yes					Cardiovascular disease, Chronic lung disease	No Covid	No
213	No reactive	Male	15	Under-age	Incomplete secondary	5	2	No					Yes	Congestion and runny nose, Headache , Redness and swelling of the eyes	No	No	0	Obesity	No Covid	Yes
214	No reactive	Female	49	Salaried worker	Full secondary	4	5	Yes	No	Yes	Yes	No		Fatigue, Muscle aches, Congestion and runny nose, Thoracic pain, Headache , Anosmia, Dysgeusia	Yes	No	1	Chronic lung disease, Asthma	Covid	Yes
215	No reactive	Female	48	Salaried worker	Full primary	3	1	No					Yes		No	No		Chronic lung disease, Smoking	No Covid	No
216	No reactive	Male	66	Retired/Pensioner	Incomplete tertiary	4	2	No	No	No	No	No	No	Fatigue, Muscle aches, Cough, Dyspnoea	No	No		Smoking, EPOC	No Covid	Yes
217	No reactive	Female	34	Other	Full secondary	3	4	No					No	Fatigue, Muscle aches, Sore throat, Congestion and runny nose, Nausea or Vomiting	No	No	0		No Covid	Yes
218	No reactive	Female	7	Under-age	In primary school	6	2	No					No		No	No			No Covid	No
219	No reactive	Male	20	Student	Incomplete tertiary	4	3	No					Yes	Fever≥ 37..5°C, Chill, Fatigue, Sore throat, Congestion and runny nose, Headache , Diarrhea, Anosmia, Dysgeusia	No	No	1	Chronic lung disease, Asthma	No Covid	Yes
220	No reactive	Female	73	Housewife	Full primary	3	2	No	No	No	No	No	No	Sore throat	No	No		High blood pressure	No Covid	Yes
221	No reactive	Male	19	Student	Full secondary	3	3	No	No	No	No	No	No		No	No			No Covid	No
222	No reactive	Male	6	Under-age	NA	5	2	No					Yes						No Covid	No
223	No reactive	Male	25	Unemployed	Incomplete secondary	3	3	No					Yes		No	No		Diabetes, Smoking	No Covid	No
224	No reactive	Male	42	Salaried worker	Full secondary	2	3	No					Yes	Fever≥ 37..5°C, Sore throat, Cough, Congestion and runny nose	No	No			No Covid	Yes
225	No reactive	Male	2	Under-age	Under 6 years old	5	3	No	No	No	No	No	No		No	No			No Covid	No
226	No reactive	Male	58	Unemployed	Full secondary	2	2	No					Unknown		No	No		Cardiovascular disease, High blood pressure, Chronic lung disease, Immunosuppression	No Covid	No
227	No reactive	Female	59	Salaried worker	Full primary	1	4	No					Yes	Cough	No	No		Smoking	No Covid	Yes
228	No reactive	Male	73	Retired/Pensioner	Full primary	3	3	Yes	No	Yes	No	No	Yes		No	No			Covid	No
229	No reactive	Male	53	Salaried worker	Full tertiary	3	3	No					No						No Covid	No
230	No reactive	Male	66	Retired/Pensioner	Incomplete secondary	1	2	No					No		No	No		Diabetes, Immunosuppression	No Covid	No
231	Reactive	Female	57	Salaried worker	Full secondary	2	2	Yes		Yes				Fever≥ 37..5°C, Chill, Fatigue, Muscle aches, Sore throat, Cough, Congestion and runny nose, Dyspnoea , Thoracic pain, Headache , Diarrhea, Abdominal pain	Yes	No	1	Immunosuppression, Arthritis	Covid	Yes
232	Reactive	Female	50	Salaried worker	Full secondary	2	3	No					Yes	Fever≥ 37..5°C, Chill, Fatigue, Muscle aches, Sore throat, Cough, Congestion and runny nose, Anosmia	Yes	No			No Covid	Yes
233	Reactive	Female	42	Housewife	Full primary	4	6	No					Yes	Muscle aches, Sore throat, Cough, Congestion and runny nose, Headache , Anosmia, Dysgeusia	No	No			No Covid	Yes
234	Reactive	Female	54	Salaried worker	Incomplete primary	3	3	No					No	Fever≥ 37..5°C, Fatigue, Headache , Nausea or Vomiting, Abdominal pain	Yes	No			No Covid	Yes
235	Reactive	Female	53	Housewife	Incomplete tertiary	4	3	Yes	No	No	Yes	No		Fever≥ 37..5°C, Chill, Fatigue, Diarrhea	No	No	0	Obesity	Covid	Yes
236	Reactive	Female	64	Retired/Pensioner	Incomplete primary	2	3	No					Yes	Chill, Fatigue, Muscle aches, Cough, Thoracic pain, Headache , Abdominal pain, Anosmia, Dysgeusia	No	No		Obesity	No Covid	Yes
237	Reactive	Female	44	Housewife	Full secondary	5	3	Yes	No	Yes	Yes	No	Yes	Chill, Fatigue, Muscle aches, Diarrhea, Abdominal pain, Anosmia, Dysgeusia	No	No	0		Covid	Yes
238	Reactive	Female	60	Housewife	Full secondary	4	4	No					No		No	No		Diabetes, High blood pressure	No Covid	No
239	Reactive	Female	64	Housewife	Full secondary	5	4	Yes	No	Yes	No	No		Fever≥ 37..5°C, Chill, Fatigue, Muscle aches, Sore throat, Cough, Congestion and runny nose, Thoracic pain, Headache , Diarrhea, Nausea or Vomiting, Abdominal pain, Anosmia, Dysgeusia	Yes	No	1	Diabetes, Obesity, Cardiovascular disease, High blood pressure, Chronic kidney disease	Covid	Yes
240	Reactive	Female	21	Student	Full secondary	2	3	No					Yes		No	No		Obesity	No Covid	No
241	No reactive	Female	46	Unemployed	Full secondary	1	2	No					No	Sore throat, Congestion and runny nose, Headache	No	No			No Covid	Yes
242	No reactive	Female	58	Housewife	Full primary	3	3	No					Yes	Sore throat, Cough, Congestion and runny nose, Dyspnoea , Headache , Nausea or Vomiting, Anosmia, Dysgeusia, Allergy	No	No		Asthma	No Covid	Yes
243	No reactive	Male	54	Other	Incomplete secondary	5	2	No					Yes	Fever≥ 37..5°C, Chill, Fatigue, Muscle aches, Sore throat, Cough, Congestion and runny nose, Thoracic pain, Headache , Diarrhea, Abdominal pain	No	No		Smoking	No Covid	Yes
244	No reactive	Female	48	Retired/Pensioner	Incomplete secondary	2	4	No					Yes	Chill, Fatigue, Muscle aches, Sore throat, Congestion and runny nose, Dyspnoea , Thoracic pain, Headache , Anosmia, Dysgeusia	No	No		Immunosuppression, Pregnancy/Puerperium , Arthritis	No Covid	Yes
245	No reactive	Male	58	Salaried worker	Incomplete secondary	4	1	No					Yes	Cough, Diarrhea, Anosmia, Dysgeusia	No	No		Diabetes, High blood pressure, Tuberculosis	No Covid	Yes
246	No reactive	Female	42	Housewife	Full secondary	7	3	No					Yes	Sore throat, Cough, Dyspnoea , Thoracic pain, Headache	Yes	Yes	1	Asthma	No Covid	Yes
247	No reactive	Female	35	Salaried worker	Full secondary	3	6	No					No	Cough, Congestion and runny nose, Headache	No	No			No Covid	Yes
248	No reactive	Male	53	Housewife	Full primary	5	2	No					No		No	No			No Covid	No
249	No reactive	Female	24	Housewife	Incomplete secondary	5	2	No								No			No Covid	No
250	No reactive	Male	56	Other	Full secondary	3	2	No					No	Fever≥ 37..5°C, Chill, Fatigue, Muscle aches, Sore throat, Headache	No	No			No Covid	Yes
251	No reactive	Female	63	Retired/Pensioner	Full primary	2	2	No					No					Arthritis	No Covid	No
252	No reactive	Female	54	Salaried worker	Full tertiary	4	2	No					Unknown	Chill, Fatigue, Sore throat	No	No			No Covid	Yes
253	No reactive	Female	50	Salaried worker	Full tertiary	3	2	No					No	Chill, Fatigue, Muscle aches, Sore throat, Headache , Nausea or Vomiting, Abdominal pain	No	No			No Covid	Yes
254	No reactive	Female	35	Housewife	Incomplete secondary	4	2	No					No	Fatigue, Muscle aches, Dyspnoea , Thoracic pain, Headache , Diarrhea, Anosmia, Dysgeusia	No	No		Smoking	No Covid	Yes
255	No reactive	Female	58	Other	Full secondary	2	2	No					Unknown		No	No		Diabetes, Obesity, Chronic kidney disease , Tuberculosis	No Covid	No
256	No reactive	Female	12	Under-age	In secondary school	5	4	No					No	Fatigue, Sore throat, Headache , Diarrhea, Nausea or Vomiting, Abdominal pain	Yes	Yes			No Covid	Yes
257	Reactive	Female	57	Other	Full primary	2	3	No					No						No Covid	No
258	Reactive	Female	73	Retired/Pensioner	Incomplete primary	2	2	No					No					Asthma	No Covid	No
259	Reactive	Male	40	Salaried worker	Full primary	5	3	Yes	Yes					Fever≥ 37..5°C, Fatigue, Muscle aches, Cough, Congestion and runny nose, Dyspnoea , Headache , Anosmia, Dysgeusia	Yes	No		Smoking	Covid	Yes
260	Reactive	Female	54	Housewife	Incomplete primary	5	4	No					No	Fatigue, Muscle aches, Anosmia, Dysgeusia	No	No		Oncological disease	No Covid	Yes
261	Reactive	Female	45	Other	Full primary	4	6	Yes					No	Fever≥ 37..5°C, Fatigue, Muscle aches, Congestion and runny nose, Headache , Anosmia, Dysgeusia	No			Diabetes, Obesity, Oncological disease	Covid	Yes
262	Reactive	Female	28	Housewife	Incomplete secondary	3	1	No					Yes	Cough, Congestion and runny nose, Thoracic pain, Headache	No	No	0	Obesity, High blood pressure, Smoking	No Covid	Yes
263	Reactive	Female	67	Retired/Pensioner	Full primary	1	3	No					Yes	Fatigue, Muscle aches, Congestion and runny nose, Nausea or Vomiting, Anosmia	No	Yes		Diabetes, High blood pressure, Immunosuppression	No Covid	Yes
264	Reactive	Male	4	Under-age	Under 6 years old	7	1	No					Yes	Cough, Congestion and runny nose, Diarrhea, Nausea or Vomiting, Abdominal pain	Yes	Yes	1		No Covid	Yes
265	Reactive	Female	46	Salaried worker	Full tertiary	3	3	No					Unknown	Chill, Fatigue, Muscle aches, Sore throat, Dyspnoea , Headache , Diarrhea, Anosmia, Dysgeusia, Rash	No	No		Asthma	No Covid	Yes
266	Reactive	Male	29	Other	Full tertiary	2	2	Yes	No	Yes	No	No							Covid	No
267	Reactive	Female	36	Housewife	Full secondary	4	2	No					Yes	Anosmia, Dysgeusia, Eyes pain	No	No	0		No Covid	Yes
268	Reactive	Female	18	Housewife	Full secondary	8	3	No							No	No			No Covid	No
269	Reactive	Male	28	Salaried worker	Full secondary	3	2	No					Unknown	Chill, Muscle aches, Thoracic pain, Anosmia, Dysgeusia	No	No			No Covid	Yes
270	Reactive	Male	19	Student	Full primary	4	3	No					Unknown	Fever≥ 37..5°C, Fatigue, Cough, Headache , Anosmia	No	No	0		No Covid	Yes
271	Reactive	Female	25	Housewife	Incomplete secondary	3	2	Yes		Yes				Fever≥ 37..5°C, Chill, Fatigue, Muscle aches, Sore throat, Cough, Thoracic pain, Headache , Diarrhea, Anosmia	No	No	1		Covid	Yes
272	Reactive	Male	38	Salaried worker	Full primary	7	2	Yes	Yes	Yes			Yes		No	No			Covid	No
273	Reactive	Male	50	Non-salaried worker	Full primary	1	1	No					Yes	Chill, Fatigue, Muscle aches, Sore throat, Cough, Congestion and runny nose, Dyspnoea , Headache , Diarrhea, Anosmia, Dysgeusia	No	No	1	Tuberculosis	No Covid	Yes
274	Reactive	Male	7	Under-age	In primary school	3	1	No					Yes		No	No	0		No Covid	No
275	Reactive	Female	32	Housewife	Incomplete secondary	4	2	No					No		No	No			No Covid	No
276	Reactive	Female	40	Housewife	Full secondary	3	3	No					No	Fatigue, Sore throat, Abdominal pain	No	No			No Covid	Yes
277	No reactive	Female	43	Housewife	Incomplete secondary	3	1	No					Unknown	Fatigue, Thoracic pain, Headache	No	No		Chronic lung disease, Tuberculosis	No Covid	Yes
278	No reactive	Male	19	Student	Incomplete secondary	4	3	No					Unknown						No Covid	No
279	No reactive	Male	56	Other	Full primary	6	2	No					No					Smoking	No Covid	No
280	No reactive	Female	5	Under-age	Under 6 years old	3	1	No					No		No	No	0		No Covid	No
281	No reactive	Female	27	Housewife	Full secondary	4	2	No					No		No	No	0		No Covid	No
282	Reactive	Female	32	Housewife	Full secondary	4	2	No					No	Sore throat, Congestion and runny nose, Anosmia	Yes	Yes	2		No Covid	Yes
283	Reactive	Male	14	Under-age	In secondary school	4	3	No					Yes	Fever≥ 37..5°C, Chill, Fatigue, Sore throat, Congestion and runny nose, Headache , Anosmia, Dysgeusia	No	No	0		No Covid	Yes
284	Reactive	Female	15	Under-age	Incomplete secondary	4	4	NS/NC					No	Fever≥ 37..5°C, Headache , Anosmia	No	No				Yes
285	Reactive	Female	17	Student	Incomplete secondary	5	4	Yes	No	Yes	No	Yes	Yes	Fever≥ 37..5°C, Chill, Fatigue, Muscle aches, Sore throat, Cough, Congestion and runny nose, Headache , Diarrhea, Nausea or Vomiting, Abdominal pain	Yes	No	1	Obesity	Covid	Yes
286	Reactive	Female	36	Housewife	Full secondary	5	2	No					Unknown	Fever≥ 37..5°C, Chill, Fatigue, Muscle aches, Sore throat, Headache , Dysgeusia	No	No	0		No Covid	Yes
287	Reactive	Female	55	Non-salaried worker	Full primary	4	4	No					Yes	Chill, Fatigue, Muscle aches, Cough, Headache , Diarrhea, Abdominal pain, Anosmia	Yes	No	0		No Covid	Yes
288	Reactive	Female	53	Housewife	Full secondary	2	3	Yes	Yes	Yes	No	No		Fatigue, Muscle aches, Sore throat, Cough, Thoracic pain, Headache	Yes	Yes	1		Covid	Yes
289	No reactive	Male	54	Other	Full primary	1	2	No					Yes					Diabetes, High blood pressure	No Covid	No
290	No reactive	Male	76	Retired/Pensioner	None	3	3	No					No						No Covid	No
291	No reactive	Male	35	Salaried worker	Full secondary	3	2	No											No Covid	No
292	No reactive	Female	46	Housewife	Full primary	4	2	No					No					Smoking	No Covid	No
293	No reactive	Female	25	Non-salaried worker	Incomplete university	2	2	Yes	No	Yes	No	No		Chill, Fatigue, Muscle aches, Sore throat, Cough, Congestion and runny nose, Headache , Diarrhea, Abdominal pain, Anosmia, Dysgeusia	No	No	1		Covid	Yes
294	No reactive	Female	32	Salaried worker	Full secondary	3	3	No					No	Chill, Fatigue, Muscle aches, Cough, Congestion and runny nose, Headache , Abdominal pain	No	No		Obesity	No Covid	Yes
295	No reactive	Male	39	Salaried worker	Full primary	4	3	No					No	Muscle aches, Headache	No	No			No Covid	Yes
296	No reactive	Female	69	Retired/Pensioner	Incomplete secondary	5	2	No					No	Chill, Fatigue, Muscle aches, Sore throat, Cough, Congestion and runny nose, Thoracic pain, Diarrhea, Abdominal pain	No	No	0	Diabetes, Cardiovascular disease, High blood pressure, Asthma	No Covid	Yes
297	No reactive	Female	72	Retired/Pensioner	Full primary	1	2	No					Yes					Cardiovascular disease, High blood pressure, Immunosuppression, Smoking	No Covid	No
298	No reactive	Male	70	Retired/Pensioner	Incomplete primary	2	2						Yes							No
299	Reactive	Male	11	Under-age	In primary school	3	2	No					Yes	Muscle aches, Diarrhea	No	No		Obesity	No Covid	Yes
300	Reactive	Male	13	Under-age	Full primary	5	4	No					Yes	Fever≥ 37..5°C, Chill, Fatigue, Muscle aches, Cough, Congestion and runny nose, Headache , Anosmia, Dysgeusia	No	No			No Covid	Yes
301	Reactive	Male	42	Salaried worker	Incomplete tertiary	3	3	Yes	Yes	No	No	No	No	Congestion and runny nose, Anosmia, Dysgeusia	No	No			Covid	Yes
302	Reactive	Male	60	Retired/Pensioner	Full primary	2	3	Yes	NS/NC	Yes	Yes	Yes			No	No		Obesity, Cardiovascular disease, High blood pressure	Covid	No
303	Reactive	Male	50	Salaried worker	Incomplete university	1	2	Yes		Yes	Yes	No	Yes	Fever≥ 37..5°C, Sore throat	No	No			Covid	Yes
304	Reactive	Female	52	Housewife	Incomplete secondary	3	3	Yes	Yes	Yes	No	No		Sore throat	No	No		Asthma	Covid	Yes
305	Reactive	Female	65	Housewife	Full primary	2	3	No					Yes	Sore throat, Fatigue	No	No	0		No Covid	Yes
306	Reactive	Female	24	Unemployed	Full tertiary	3	3	Yes	No	No	No	No	Yes	Abdominal pain	No	No	0	Pregnancy/Puerperium	Covid	Yes
307	Reactive	Male	45	Other	Full primary	5	2	No	No	No	No	No	Yes	Fatigue, Muscle aches, Diarrhea	No	No			No Covid	Yes
308	No reactive	Male	71	Retired/Pensioner	Full primary	2	3	No					No	Sore throat, Cough	No	No		Diabetes, High blood pressure	No Covid	Yes
309	No reactive	Female	38	NA	Full secondary	5	3	No					No						No Covid	No
310	No reactive	Male	65	Retired/Pensioner	Incomplete primary	2	2	No					Yes						No Covid	No
311	No reactive	Male	29	Other	Incomplete secondary	3	3	Yes	Yes		No	No	Yes	Fever≥ 37..5°C, Chill, Fatigue, Muscle aches, Sore throat, Cough, Headache , Abdominal pain		No			Covid	Yes
312	No reactive	Female	33	Housewife	Full secondary	3	3	No					No						No Covid	No
313	No reactive	Female	39	Housewife	Full primary	5	3	No					No						No Covid	No
314	No reactive	Female	4	Under-age	Under 6 years old	6	3	No					Yes						No Covid	No
315	No reactive	Female	35	Housewife	Full tertiary	5	3	No					No						No Covid	No
316	No reactive	Female	47	Salaried worker	Full primary	2	3	No					No						No Covid	No
317	No reactive	Female	59	Housewife	Full primary	1	1	No					Yes					High blood pressure	No Covid	No
318	No reactive	Female	35	Salaried worker	Full secondary	4	2	No					No						No Covid	No
319	No reactive	Female	57	Housewife	Incomplete primary	2	2	No					No					High blood pressure	No Covid	No
320	No reactive	Female	8	Under-age	In primary school	1	1	No					Yes						No Covid	No
321	No reactive	Male	6	Under-age	In primary school	3	1	No					No						No Covid	No
322	No reactive	Male	19	Salaried worker	Incomplete university	3	2	No					Yes	Fever≥ 37..5°C, Chill, Sore throat, Cough, Congestion and runny nose, Headache , Diarrhea	No	No			No Covid	Yes
323	No reactive	Female	36	Salaried worker	Full secondary	4	2	No					Yes	Fever≥ 37..5°C, Chill, Fatigue, Muscle aches, Sore throat, Cough, Congestion and runny nose, Headache	No	No			No Covid	Yes
324	Reactive	Male	4	Under-age	Under 6 years old	4	2	No	No	No	No	No	Yes	Sore throat, Diarrhea, Nausea or Vomiting, Abdominal pain	No	No	0	Asthma	No Covid	Yes
325	Reactive	Female	5	Under-age	Under 6 years old	6	4	No					Yes						No Covid	No
326	Reactive	Male	10	Under-age	In primary school	6	2	No					No						No Covid	No
327	Reactive	Female	32	Salaried worker	NA	3	2	No	Yes	Yes			Yes						No Covid	No
328	Reactive	Male	6	Under-age	In primary school	4	1	No					Yes						No Covid	No
329	Reactive	Female	29	Student	Full primary	5	3	No					No						No Covid	No
330	Reactive	Female	31	Salaried worker	Incomplete tertiary	1	1	No	No	Yes	No	No	Yes	Chill, Fatigue, Muscle aches, Sore throat, Cough, Congestion and runny nose, Thoracic pain, Headache , Diarrhea, Nausea or Vomiting, Abdominal pain, Anosmia, Dysgeusia	No	No	0	Obesity, Smoking	No Covid	Yes
331	Reactive	Male	5	Under-age	Under 6 years old	4	3	No	No	No	No	No	Yes	Fever≥ 37..5°C, Fatigue, Congestion and runny nose, Dyspnoea , Thoracic pain	No	No		Chronic lung disease, Asthma	No Covid	Yes
332	Reactive	Male	14	Under-age	Incomplete secondary	5	2	No	No	No	Yes	No	Yes	Chill, Anosmia, Dysgeusia	No	No		Obesity	No Covid	Yes
333	Reactive	Female	45	Housewife	Incomplete secondary	5	2	NS/NC	No	No	Yes	Yes	Yes	Dyspnoea , Diarrhea, Anosmia, Dysgeusia	No	No		Diabetes, High blood pressure		Yes
334	Reactive	Female	43	Unemployed	Full secondary	2	2	Yes	No	Yes	Yes	No	No	Fatigue, Muscle aches, Cough, Congestion and runny nose, Diarrhea, Anosmia, Dysgeusia	No	No			Covid	Yes
335	Reactive	Female	63	Retired/Pensioner	Incomplete tertiary	2	2	Yes	No	Yes	Yes	No	Yes		No	No	3	High blood pressure	Covid	No
336	Reactive	Male	9	Under-age	NA	4	1	No					No		No	No			No Covid	No
337	Reactive	Male	61	Unemployed	Full secondary	3	3	No					No	Fever≥ 37..5°C, Fatigue, Muscle aches, Headache	Yes	No	0	High blood pressure	No Covid	Yes
338	Reactive	Male	70	Retired/Pensioner	Incomplete secondary	1	3	No					No		No	No		Immunosuppression	No Covid	No
339	Reactive	Female	70	Retired/Pensioner	Full secondary	0	3	No					No		No	No			No Covid	No
340	Reactive	Female	50	Housewife	Full tertiary	1	2	Yes	No	Yes	No	No		Fever≥ 37..5°C, Fatigue, Sore throat, Cough, Anosmia, Dysgeusia, Abdominal pain	No	No		Obesity, Smoking	Covid	Yes
341	Reactive	Male	68	Housewife	Incomplete secondary	3	3	No					No	Muscle aches, Congestion and runny nose, Headache	No	No		High blood pressure	No Covid	Yes
342	Reactive	Female	14	Under-age	Full primary	6	3	No					Yes	Sore throat	No	No	0		No Covid	Yes
343	Reactive	Female	19	Student	Full tertiary	5	3	No					No		No	No			No Covid	No
344	Reactive	Female	14	Under-age	Incomplete secondary	4	3	No					Yes	Fever≥ 37..5°C, Chill, Fatigue, Sore throat, Cough, Congestion and runny nose, Thoracic pain, Headache , Nausea or Vomiting, Abdominal pain, Anosmia	No	No			No Covid	Yes
345	Reactive	Male	8	Under-age	In primary school	4	3	No					Yes	Fever≥ 37..5°C, Cough, Congestion and runny nose, Headache	No	No			No Covid	Yes
346	Reactive	Female	70	Retired/Pensioner	Full primary	3	2	No					No		No	No			No Covid	No
347	Reactive	Female	18	Student	Incomplete university	4	4	No					Yes	Muscle aches, Sore throat, Congestion and runny nose, Headache , Diarrhea, Anosmia, Dysgeusia	No	No			No Covid	Yes
348	Reactive	Female	58	Housewife	Full secondary	3	3	No					Yes	Chill	No	No		Diabetes, High blood pressure	No Covid	Yes
349	No reactive	Female	41	Salaried worker	Full university	3	3	No					Yes	Headache	No	No			No Covid	Yes
350	No reactive	Female	75	Retired/Pensioner	Full primary	6	3	No					No		No	No		Cardiovascular disease, High blood pressure	No Covid	No
351	No reactive	Female	36	Other	Incomplete tertiary	6	3	No					No	Fatigue, Headache	No	No			No Covid	Yes
352	No reactive	Male	64	Retired/Pensioner	Full primary	4	2	No					Yes	Dyspnoea	No	No		High blood pressure	No Covid	Yes
353	No reactive	Male	40	Other	Full tertiary	4	2	No					No	Fatigue, Muscle aches, Sore throat, Cough, Congestion and runny nose, Anosmia, Dysgeusia	Yes	Yes	0		No Covid	Yes
354	No reactive	Male	45	Salaried worker	Incomplete secondary	3	5	No					Yes	Headache , Diarrhea	No	No			No Covid	Yes
355	No reactive	Male	13	Under-age	Full secondary	6	4	No					No	Fatigue, Sore throat, Cough, Congestion and runny nose	No	No			No Covid	Yes
356	No reactive	Female	16	Student	Incomplete primary	4	2	No					No		No	No			No Covid	No
357	No reactive	Female	22	Salaried worker	Full secondary	3	1	No					No	Fatigue, Sore throat, Cough, Congestion and runny nose, Headache	No	No		Obesity	No Covid	Yes
358	No reactive	Female	41	Housewife	Incomplete secondary	3	2	No					Yes		No	No		Asthma, Smoking	No Covid	No
359	No reactive	Female	45	Salaried worker	Full tertiary	2	2	No					No	Cough, Congestion and runny nose	No	No			No Covid	Yes
360	No reactive	Male	68	Salaried worker	Incomplete secondary	1	2	No					No		No	No		Cardiovascular disease, High blood pressure, Immunosuppression	No Covid	No
361	No reactive	Male	61	Retired/Pensioner	Incomplete secondary	1	3	No					No	Chill, Diarrhea, Nausea or Vomiting, Abdominal pain	No	No		Smoking	No Covid	Yes
362	No reactive	Female	61	Salaried worker	Full primary	2	3	No					No	Congestion and runny nose	No	No		High blood pressure	No Covid	Yes
363	No reactive	Female	49	Housewife	Incomplete secondary	9	3	No					No	Fever≥ 37..5°C, Muscle aches, Sore throat, Congestion and runny nose, Dyspnoea , Earache	No	No			No Covid	Yes
364	No reactive	Female	62	Retired/Pensioner	Full primary	2	3	No					No	Sore throat	No	No			No Covid	Yes
365	No reactive	Male	10	Under-age	In primary school	2	2	No					No		No	No			No Covid	No
366	No reactive	Male	5	Under-age	Under 6 years old	6	2	No					Yes	Fever≥ 37..5°C, Fatigue, Sore throat, Congestion and runny nose, Headache , Nausea or Vomiting	No	No		Chronic kidney disease	No Covid	Yes
367	No reactive	Female	42	Salaried worker	Full primary	4	2	No					No		No	No			No Covid	No
368	No reactive	Female	63	Retired/Pensioner	Incomplete primary	11	3	Yes	No	No	No	No	No		No	No			Covid	No
369	No reactive	Female	49	Salaried worker	Incomplete tertiary	3	3	No					No	Fever≥ 37..5°C, Chill, Fatigue, Sore throat, Congestion and runny nose, Headache , Abdominal pain	No			Chronic lung disease, Tuberculosis	No Covid	Yes
370	No reactive	Female	29	Unemployed	Full secondary	2	2	No					No	Fatigue, Muscle aches, Sore throat, Cough, Congestion and runny nose, Dyspnoea , Thoracic pain, Abdominal pain	NS/NC	Yes	1	Smoking	No Covid	Yes
371	No reactive	Male	71	Retired/Pensioner	Full secondary	5	4	No					No		No	No		Diabetes, High blood pressure	No Covid	No
372	No reactive	Female	20	Student	Incomplete university	4	5	No					No	Fever≥ 37..5°C, Chill, Fatigue, Muscle aches, Sore throat, Cough, Congestion and runny nose, Dyspnoea , Thoracic pain, Headache , Nausea or Vomiting, Abdominal pain	No	No		Asthma	No Covid	Yes
373	No reactive	Female	65	Retired/Pensioner	Full secondary	5	3	No					Yes	Fatigue, Muscle aches, Thoracic pain, Headache	No	No		Cardiovascular disease, High blood pressure	No Covid	Yes
374	No reactive	Female	33	Unemployed	Incomplete secondary	4	3	No					No	Fatigue, Congestion and runny nose, Thoracic pain, Headache	No	No		Smoking	No Covid	Yes
375	No reactive	Male	10	Under-age	In primary school	4	4	No					Yes	Muscle aches, Sore throat, Cough, Congestion and runny nose, Headache	No	No			No Covid	Yes
376	No reactive	Female	61	Retired/Pensioner	Full secondary	2	2	No					No		No	No		Obesity, High blood pressure, Asthma	No Covid	No
377	No reactive	Male	11	Under-age	In primary school	5	2	No					Yes	Fever≥ 37..5°C, Chill, Fatigue, Muscle aches, Sore throat, Congestion and runny nose, Thoracic pain, Headache , Anosmia, Dysgeusia	No	No			No Covid	Yes
378	Reactive	Male	11	Under-age	NA	8	2	No					Yes		No	No	0		No Covid	No
379	Reactive	Male	21	Student	Incomplete university	3	3	No											No Covid	No
380	Reactive	Female	8	Under-age	NA	5	2	No					No						No Covid	No
381	Reactive	Male	10	Under-age	In primary school	5	3	No					Yes	Fever≥ 37..5°C, Chill, Muscle aches, Cough, Congestion and runny nose, Headache , Diarrhea, Nausea or Vomiting, Abdominal pain	No	No	0		No Covid	Yes
382	Reactive	Male	10	Under-age	In primary school	4	2	No	No	No	No	No	No						No Covid	No
383	Reactive	Female	10	Under-age	In primary school	4	2	No					Yes	Fever≥ 37..5°C, Headache , Abdominal pain	No	No			No Covid	Yes
384	Reactive	Female	21	Student	Incomplete university	2	5	No					Yes	Chill, Fatigue, Cough, Congestion and runny nose, Thoracic pain, Headache , Nausea or Vomiting, Abdominal pain, Anosmia, Dysgeusia	No	No			No Covid	Yes
385	Reactive	Male	23	Student	Incomplete university	6	7	NS/NC					No	Muscle aches, Headache						Yes
386	Reactive	Male	11	Under-age	In secondary school	2	4	No					No	Fever≥ 37..5°C, Chill, Muscle aches, Sore throat, Cough, Congestion and runny nose, Headache , Abdominal pain, Anosmia					No Covid	Yes
387	Reactive	Male	9	Under-age	In primary school	5	4	No											No Covid	No
388	Reactive	Male	21	Student	Full secondary	3	2	Yes	Yes	No	No	No							Covid	No
389	No reactive	Male	36	Unemployed	Full primary	5	4	No					No	Sore throat, Cough, Congestion and runny nose	No	No	0		No Covid	Yes
390	No reactive	Male	59	Retired/Pensioner	Full primary	3	3	No					No						No Covid	No
391	No reactive	Female	36	Salaried worker	Full university	1	1	No					No						No Covid	No
392	No reactive	Male	59	Salaried worker	Full university	4	3	No					Yes						No Covid	No
393	No reactive	Female	10	Under-age	In primary school	2	2	No					No						No Covid	No
394	No reactive	Male	26	Non-salaried worker	Incomplete secondary	3	3	No					No	Chill, Fatigue, Congestion and runny nose, Headache	No	No			No Covid	Yes
395	No reactive	Female	36	Housewife	Full primary	4	2	Yes	No	No	Yes	No	No	Fever≥ 37..5°C, Chill, Fatigue, Muscle aches, Sore throat, Cough, Congestion and runny nose, Thoracic pain, Headache , Diarrhea, Abdominal pain, Anosmia, Dysgeusia	No	No		Diabetes, Obesity, High blood pressure	Covid	Yes
396	No reactive	Female	68	Retired/Pensioner	Incomplete secondary	4	3	No	No	No	No	No			No	No		Diabetes, Cardiovascular disease, High blood pressure	No Covid	No
397	No reactive	Female	35	Housewife	Full tertiary	5	3	Yes	No	Yes	No	No			No	No		Obesity, Smoking	Covid	No
398	No reactive	Female	64	Retired/Pensioner	Full primary	1	2	No					Yes	Fatigue, Muscle aches, Sore throat	No	No		Smoking	No Covid	Yes
399	No reactive	Female	34	Housewife	Incomplete tertiary	4	3	No					No		No	No			No Covid	No
400	No reactive	Male	20	Student	Incomplete secondary	6	3	No					No		No	No			No Covid	No
401	No reactive	Female	65	Retired/Pensioner	Full secondary	1	2	No					Yes	Sore throat, Headache	No	No	0	High blood pressure	No Covid	Yes
402	No reactive	Male	43	Salaried worker	Full secondary	4	3	No					No		No	No	0	High blood pressure	No Covid	No
403	No reactive	Female	18	Student	Full secondary	4	3	No	No	No	No	No	Yes	Chill, Fatigue, Cough, Headache , Abdominal pain	No	No			No Covid	Yes
404	No reactive	Female	68	Housewife	Full primary	2	2	No	No	No	No	No	No	Allergy	No	No			No Covid	Yes
405	No reactive	Male	63	Retired/Pensioner	Full primary		3	No					No	Congestion and runny nose	No	No	1	High blood pressure, Immunosuppression	No Covid	Yes
406	No reactive	Male	21	Student	Incomplete university	5	3	No					No	Sore throat, Cough, Congestion and runny nose, Diarrhea, Nausea or Vomiting	No	No			No Covid	Yes
407	No reactive	Female	9	Under-age	In primary school	4	2	No					No	Muscle aches, Sore throat, Headache	No	No			No Covid	Yes
408	No reactive	Female	19	Student	Incomplete university	2	3	No					Yes	Fever≥ 37..5°C, Chill, Fatigue, Sore throat, Cough, Congestion and runny nose, Dyspnoea , Thoracic pain, Headache	No	No			No Covid	Yes
409	No reactive	Male	31	Unemployed	Full secondary	1	2	No					No	Fever≥ 37..5°C, Sore throat, Cough, Congestion and runny nose	No	No			No Covid	Yes
410	No reactive	Male	11	Under-age	In primary school	3	3	No					No	Sore throat	No	No	0	Asthma	No Covid	Yes
411	No reactive	Female	46	Non-salaried worker	Incomplete secondary	3	2	No					Yes	Muscle aches, Sore throat, Cough, Dyspnoea , Headache	No	No	0	Obesity, Smoking	No Covid	Yes
412	No reactive	Male	40	Non-salaried worker	Incomplete tertiary	1	3	No					Yes					Smoking	No Covid	No
413	No reactive	Male	61	Retired/Pensioner	Incomplete secondary	2	3	No					No					Cardiovascular disease, Chronic lung disease, Smoking	No Covid	No
414	No reactive	Male	65	Retired/Pensioner	Incomplete primary	2	3	No	No	No	No	No	No		No	No		Diabetes, Cardiovascular disease, High blood pressure	No Covid	No
415	No reactive	Male	24	Unemployed	Full secondary	4	3	No	No	No	No	No	No		No	No			No Covid	No
416	No reactive	Female	58	Housewife	Full secondary	5	3	No					No		No	No			No Covid	No
417	No reactive	Male	71	Retired/Pensioner	Incomplete primary	1	3	No					No		No	No			No Covid	No
418	No reactive	Female	46	Housewife	Full primary	3	2	No					No		No	No			No Covid	No
419	No reactive	Male	74	Retired/Pensioner	Full primary	2	3	No	No	No	No	No	No		No	No			No Covid	No
420	No reactive	Female	33	Salaried worker	Full university	1	3	No					No		No	No			No Covid	No
421	Reactive	Female	8	Under-age	In primary school	4	3	No					Yes	Dyspnoea , Headache	No	No			No Covid	Yes
422	Reactive	Female	44	Housewife	Full secondary	4	3	No					No						No Covid	No
423	Reactive	Male	12	Under-age	In primary school	2	3	No					No	Fatigue, Sore throat, Cough, Congestion and runny nose	No	No			No Covid	Yes
424	Reactive	Female	9	Under-age	In primary school	2	2	Yes		Yes				Congestion and runny nose, sarpullido	No	No		Chronic lung disease, Asthma	Covid	Yes
425	No reactive	Female	53	Salaried worker	Full tertiary	3	3	No					No	Chill, Fatigue, Muscle aches, Sore throat, Cough, Dyspnoea	No	No	0	Cardiovascular disease, High blood pressure	No Covid	Yes
426	No reactive	Male	11	Under-age	In primary school	4	3	No					No	Sore throat, Congestion and runny nose, Headache	No	No	0		No Covid	Yes
427	No reactive	Female	33	Other	Full secondary	2	1	No	No	No	Yes	No	Yes	Congestion and runny nose, Dyspnoea , Anosmia	No	No	0		No Covid	Yes
428	No reactive	Female	32	Unemployed	Incomplete tertiary	1	1	Yes	Yes	Yes	Yes	No	Yes	Fever≥ 37..5°C, Chill, Fatigue, Muscle aches, Sore throat, Cough, Congestion and runny nose, Dyspnoea , Thoracic pain, Headache , Diarrhea, Nausea or Vomiting, Abdominal pain, Anosmia, Dysgeusia, ERUPCIONES FACIALES	No	No	0	Smoking	Covid	Yes
429	No reactive	Female	18	Salaried worker	Incomplete secondary	5	3	No					No						No Covid	No
430	No reactive	Male	28	Salaried worker	Incomplete university	5	5	No											No Covid	No
431	No reactive	Female	46	Housewife	Incomplete secondary	3	2	No					Yes	Congestion and runny nose, Headache	No	No	0	Cardiovascular disease	No Covid	Yes
432	Reactive	Female	37	Salaried worker	Full secondary	4	2	Yes	Yes	No	No	No	No	Fever≥ 37..5°C, Chill, Fatigue, Muscle aches, Cough, Dyspnoea , Thoracic pain, Headache , Diarrhea, Nausea or Vomiting, Abdominal pain	Yes		1		Covid	Yes
433	Reactive	Male	10	Under-age	In primary school	4	3	No					No	Sore throat	No	No	0		No Covid	Yes
434	Reactive	Male	61	Retired/Pensioner	Incomplete secondary	2	3	No					Yes				1	Obesity, High blood pressure, Chronic kidney disease	No Covid	No
435	Reactive	Female	41	Housewife	Full secondary	4	6	Yes			Yes		No	Chill, Fatigue, Muscle aches, Sore throat, Dyspnoea , Thoracic pain, Headache , Anosmia, Dysgeusia	No	No	1	Smoking	Covid	Yes
436	Reactive	Female	22	Student	Incomplete university	3	3	Yes	Yes	No		No	No	Fatigue, Muscle aches, Congestion and runny nose, Headache , Nausea or Vomiting, Anosmia, Dysgeusia	No	No	6		Covid	Yes
437	Reactive	Female	19	Student	Full secondary	2	2	No					No		No	No			No Covid	No
438	Reactive	Female	68	Housewife	Full primary	6	2	No					Unknown		No	No		Diabetes	No Covid	No
439	Reactive	Female	10	Under-age	In primary school	5	2	No					Yes	Cough	No	No			No Covid	Yes
440	Reactive	Male	17	Student	Full secondary	6	3	Yes	No	Yes	Yes	No		Chill, Fatigue, Muscle aches, Cough, Headache , Anosmia, Dysgeusia				Asthma	Covid	Yes
441	Reactive	Female	6	Under-age	In primary school	4	2	No					No	Fatigue, Sore throat, Congestion and runny nose, Headache				Obesity	No Covid	Yes
442	Reactive	Female	39	Housewife	Incomplete secondary	3	2	No					No		No	No			No Covid	No
443	No reactive	Female	5	Under-age	Under 6 years old	4	2	No					No		No	No			No Covid	No
444	No reactive	Female	10	Under-age	NA	1	2	No					No						No Covid	No
445	Reactive	Male	12	Under-age	In secondary school	5	4	No					No		No	No			No Covid	No
446	No reactive	Male	19	Student	Full secondary	3	3	No					Yes	Sore throat, Congestion and runny nose, Headache	No	No		Obesity	No Covid	Yes
447	Reactive	Female	19	Student	Incomplete university	5	3	No					No	Fever≥ 37..5°C, Sore throat, Congestion and runny nose, Headache	No	No			No Covid	Yes
448	Reactive	Male	32	Salaried worker	Full tertiary	1	1	No					Yes	Fever≥ 37..5°C, Chill, Fatigue, Muscle aches, Sore throat, Cough, Congestion and runny nose, Diarrhea	No	No			No Covid	Yes
449	No reactive	Female	35	Housewife	Full secondary	5	3	No					No	Sore throat, Cough, Congestion and runny nose	No	No			No Covid	Yes
450	No reactive	Male	26	Other	Incomplete secondary	2	1	No					Yes	Fever≥ 37..5°C, Fatigue, Muscle aches, Sore throat, Cough, Congestion and runny nose, Dyspnoea , Headache	No	No			No Covid	Yes
451	Reactive	Male	49	Salaried worker	Full secondary	2	3	No					No	Fever≥ 37..5°C, Chill, Fatigue, Muscle aches, Sore throat, Cough, Headache , Anosmia, Dysgeusia	Yes	Yes	1		No Covid	Yes
452	Reactive	Female	11	Under-age	In secondary school	4	1	No					Yes	Fever≥ 37..5°C, Rash	Yes	Yes	2.		No Covid	Yes
453	Reactive	Male	13	Under-age	Incomplete secondary	4	3	No					Yes	Fever≥ 37..5°C, Sore throat, Cough, Congestion and runny nose	No	No		Asthma	No Covid	Yes
454	Reactive	Female	42	Other	Full university	2	2	Yes	Yes	No	No	No		Fever≥ 37..5°C, Chill, Fatigue, Muscle aches, Sore throat, Cough, Thoracic pain, Headache , Diarrhea, Abdominal pain	Yes	No		High blood pressure	Covid	Yes
455	Reactive	Female	45	Other	Incomplete tertiary	1	2	Yes	No	Yes	Yes	No		Fatigue, Sore throat, Cough, Congestion and runny nose, Headache , Nausea or Vomiting, Anosmia, Dysgeusia	No	No	1		Covid	Yes
456	Reactive	Female	9	Under-age	In primary school	2	2	No						Chill, Fatigue, Muscle aches, Sore throat, Cough, Congestion and runny nose, Thoracic pain, Headache , Abdominal pain, Anosmia	No	No			No Covid	Yes
457	Reactive	Male	10	Under-age	In primary school	5	1	No					No	Sore throat, Cough, Congestion and runny nose, Nausea or Vomiting	No	No			No Covid	Yes
458	No reactive	Female	20	Student	Incomplete university	3	2	No					No	Fever≥ 37..5°C, Fatigue, Muscle aches, Headache , Diarrhea, Nausea or Vomiting	No	No			No Covid	Yes
459	No reactive	Female	16	Salaried worker	Full primary	2	3	No					No		No	No			No Covid	No
460	No reactive	Male	23	Salaried worker	Full secondary	2	3	No					No	Chill, Fatigue, Congestion and runny nose, Headache	No	No		Diabetes	No Covid	Yes
461	No reactive	Female	9	Under-age	In primary school	6	3	No					No	Fever≥ 37..5°C, Muscle aches, Sore throat, Cough, Headache	No	No			No Covid	Yes
462	No reactive	Female	28	Salaried worker	Full tertiary	1	3	No						Fever≥ 37..5°C, Chill, Fatigue, Muscle aches, Sore throat, Cough, Congestion and runny nose, Diarrhea, Nausea or Vomiting, Abdominal pain, Anosmia, Dysgeusia	Yes	No	1		No Covid	Yes
463	No reactive	Female	35	Salaried worker	Incomplete university	4	4	No					No	Fatigue, Sore throat, Congestion and runny nose, Headache , Nausea or Vomiting	No	No	0		No Covid	Yes
464	No reactive	Female	45	Salaried worker	Incomplete secondary	3	2	No					No	Sore throat	No	No	0	Hypothyroidism	No Covid	Yes
465	No reactive	Male	46	Salaried worker	Full university	4	3	No					Yes	Fatigue				Cardiovascular disease	No Covid	Yes
466	No reactive	Female	47	Salaried worker	Incomplete secondary	2	2	Yes	Yes	No	Yes	No		Muscle aches, Sore throat, Cough, Congestion and runny nose, Headache , Diarrhea, Nausea or Vomiting, Abdominal pain, Anosmia, Dysgeusia	Yes	No	2	Tuberculosis	Covid	Yes
467	No reactive	Male	54	Other	Full university	1	3	No						Fatigue, Sore throat, Cough, Congestion and runny nose	No	No		Oncological disease	No Covid	Yes
468	No reactive	Female	34	Salaried worker	Full secondary	3	3	No					No	Fever≥ 37..5°C, Chill, Fatigue, Muscle aches, Sore throat, Cough, Congestion and runny nose, Dyspnoea , Thoracic pain, Headache	No	No	0	Smoking	No Covid	Yes
469	No reactive	Male	25	Salaried worker	Incomplete university	4	5	Yes	Yes	No	No	No		Fatigue, Muscle aches, Sore throat, Cough, Congestion and runny nose, Headache , Anosmia, Dysgeusia	No	No	0		Covid	Yes
470	No reactive	Female	10	Under-age	In primary school	3	3	No					Yes	Chill, Fatigue, Muscle aches, Diarrhea, Nausea or Vomiting, Abdominal pain	No	No			No Covid	Yes
471	No reactive	Female	11	Under-age	In primary school	6	5	No					No		No	No			No Covid	No
472	No reactive	Female	31	Salaried worker	Full tertiary	3	1	No					No		No	No			No Covid	No
473	No reactive	Female	39	Salaried worker	Full university	4	4	Yes	No	Yes	No	No		Fever≥ 37..5°C, Chill, Fatigue, Muscle aches, Sore throat, Cough, Congestion and runny nose, Dyspnoea , Headache , Diarrhea, Anosmia, Dysgeusia	No	No	0		Covid	Yes
474	No reactive	Male	30	Salaried worker	Full secondary	1	2	No					Yes		No	No		Smoking	No Covid	No
475	No reactive	Female	38	Salaried worker	Full tertiary	5	3	No					No	Congestion and runny nose, Headache	No	No	0		No Covid	Yes
476	No reactive	Female	39	Housewife	Full tertiary	2	3	Yes	Yes	Yes	Yes	No		Fever≥ 37..5°C, Chill, Fatigue, Muscle aches, Cough, Congestion and runny nose, Thoracic pain, Headache , Diarrhea, Nausea or Vomiting, Anosmia, Dysgeusia	No	No			Covid	Yes
477	No reactive	Female	32	Housewife	Full secondary	4	2	No					No		No	No			No Covid	No
478	No reactive	Male	25	Student	Full secondary	5	3	No					No		No	No			No Covid	No
479	No reactive	Male	40	Student	Incomplete university	2	3	No	Yes	No	No	No	Yes		No	No			No Covid	No
480	No reactive	Female	43	Housewife	Full tertiary	3	4	Yes					Yes	Fever≥ 37..5°C, Fatigue, Muscle aches, Headache , Diarrhea, Abdominal pain, Anosmia, Dysgeusia	No	No			Covid	Yes
481	No reactive	Male	53	Retired/Pensioner	Full secondary	3	3	Yes					Yes	Chill, Muscle aches	No	No		Smoking	Covid	Yes
482	No reactive	Male	16	Retired/Pensioner	Incomplete secondary	5	4	No					No	Cough, Congestion and runny nose	No	No			No Covid	Yes
483	No reactive	Male	16	Student	Incomplete secondary	3	3	No					Yes		No	No			No Covid	No
484	No reactive	Female	30	Salaried worker	Full secondary	3	3	No					No	Headache	No	No			No Covid	Yes
485	No reactive	Female	7	Under-age	In primary school	4	4	No					No					Asthma	No Covid	No
486	No reactive	Female	59	Housewife	Full primary	1	3	No					No						No Covid	No
487	No reactive	Female	6	Under-age	In primary school	5	2	No					Yes	Cough	No	No			No Covid	Yes
488	No reactive	Male	10	Under-age	In primary school	4	2	No					Yes	Fatigue, Headache	No	No		Asthma	No Covid	Yes
489	No reactive	Female	48	Salaried worker	Full tertiary	4	5	No					No	Chill, Fatigue, Headache	No	No		Immunosuppression, Oncological disease	No Covid	Yes
490	No reactive	Male	46	Salaried worker	Full primary	2	2	Yes	Yes	No	No	No		Fever≥ 37..5°C, Chill, Fatigue, Muscle aches, Sore throat, Dyspnoea , Thoracic pain, Headache , Diarrhea, Nausea or Vomiting, Abdominal pain, Anosmia, Dysgeusia, Joint pain	Yes	No	1	Cardiovascular disease, High blood pressure, Chronic lung disease	Covid	Yes
491	No reactive	Female	38	Salaried worker	Full secondary	3	2	No					No	Muscle aches, Congestion and runny nose, Headache	No	No		Smoking	No Covid	Yes
492	No reactive	Female	40	Salaried worker	Full tertiary	5	3	No					No						No Covid	No
493	No reactive	Female	41	Salaried worker	Full tertiary	2	2	No					No	Fatigue, Muscle aches, Sore throat, Congestion and runny nose, Headache , Diarrhea, Abdominal pain	Yes	No	0	Immunosuppression, Pregnancy/Puerperium	No Covid	Yes
494	No reactive	Male	12	Under-age	In secondary school	5	3	No					No	Sore throat, Cough, Congestion and runny nose	No	No			No Covid	Yes
495	No reactive	Female	9	Under-age	In primary school	4	2	No					No						No Covid	No
496	No reactive	Female	30	Salaried worker	Full tertiary	1	1	Yes	Yes	No	No	No	No	Chill, Fatigue, Muscle aches, Cough, Headache , Diarrhea, Nausea or Vomiting, Abdominal pain	No	Yes	1		Covid	Yes
497	No reactive	Female	42	Salaried worker	Full tertiary	1	1	Yes	Yes	No	No	No	No						Covid	No
498	No reactive	Female	47	Salaried worker	Full university	1	3	No					No		No	No			No Covid	No
499	No reactive	Male	7	Under-age	In primary school	5	3	No					No						No Covid	No
500	No reactive	Female	11	Under-age	In primary school	4	2	No					No						No Covid	No
501	No reactive	Female	29	Salaried worker	Incomplete secondary	4	2	Yes						Fever≥ 37..5°C, Chill, Fatigue, Muscle aches, Sore throat, Cough, Congestion and runny nose, Dyspnoea , Thoracic pain, Anosmia, Dysgeusia	No	No			Covid	Yes
502	Reactive	Male	52	Salaried worker	Incomplete tertiary	7	3	Yes	Yes	No	No	No		Fever≥ 37..5°C, Chill, Fatigue, Muscle aches, Sore throat, Cough, Dyspnoea , Headache , Anosmia, Dysgeusia	No	No	1		Covid	Yes
503	Reactive	Female	28	Housewife	Full primary	2	2	No					Yes		No	No		Smoking	No Covid	No
504	Reactive	Male	66	Retired/Pensioner	Incomplete secondary	3	2	Yes	No	Yes	Yes	No		Fatigue, Muscle aches, Cough, Congestion and runny nose, Headache , Diarrhea, Nausea or Vomiting, Anosmia, Dysgeusia	Yes	Yes	1	Obesity, Cardiovascular disease, High blood pressure	Covid	Yes
505	Reactive	Female	7	Under-age	In primary school	2	2	No					No		No	No			No Covid	No
506	Reactive	Female	13	Under-age	Incomplete secondary	3	2	No					Yes	Chill, Fatigue, Sore throat, Congestion and runny nose, Dyspnoea , Thoracic pain, Headache , Diarrhea	Yes	No	1	Cardiovascular disease	No Covid	Yes
507	Reactive	Male	63	Retired/Pensioner	Incomplete primary	2	2	Yes	No	No	No	No	Unknown	Sore throat, Congestion and runny nose, Diarrhea, Abdominal pain	Yes	Yes	1	Cardiovascular disease, High blood pressure, Chronic lung disease	Covid	Yes
508	Reactive	Female	47	Housewife	Full university	3	3	Yes	Yes	Yes	Yes	No	No	Fatigue, Diarrhea, Abdominal pain, Anosmia, Dysgeusia	No	No	1	Smoking	Covid	Yes
509	Reactive	Female	20	Student	Full secondary	4	3	No					No		No	No			No Covid	No
510	Reactive	Male	42	NA	Incomplete secondary	1	1	No					No		No	No			No Covid	No
511	Reactive	Male	60	Other	Full primary	4	3	Yes	No	Yes	No	Yes		Fever≥ 37..5°C, Chill, Fatigue, Muscle aches, Sore throat, Cough, Congestion and runny nose, Dyspnoea , Thoracic pain, Diarrhea, Anosmia, Dysgeusia	Yes	No	1		Covid	Yes
512	No reactive	Female	32	Other	Full secondary	6	2	No					Unknown		No	No			No Covid	No
513	No reactive	Female	20	Salaried worker	Incomplete university	1	1	No					No	Sore throat, Cough, Congestion and runny nose	No	No			No Covid	Yes
514	No reactive	Female	50	Other	Incomplete tertiary	2	4	No					No		No	No		High blood pressure	No Covid	No
515	No reactive	Female	50	Non-salaried worker	Incomplete secondary	2	1	No					Yes	Fever≥ 37..5°C, Muscle aches, Sore throat	Yes	Yes		Thyroid disease	No Covid	Yes
516	No reactive	Female	44	Unemployed	Full secondary	4	3	Yes	No	No	Yes	No	Yes	Fever≥ 37..5°C, Chill, Fatigue, Muscle aches, Cough, Headache , Anosmia, Dysgeusia	No	Yes	1	Smoking	Covid	Yes
517	No reactive	Male	17	Student	Incomplete secondary	4	1	No					Yes			No			No Covid	No
518	No reactive	Female	24	Student	Incomplete university	1	2	No					Yes	Chill, Fatigue, Muscle aches, Congestion and runny nose, Dyspnoea , Headache	No	No			No Covid	Yes
519	No reactive	Female	11	Under-age	In secondary school	4	4	No					No	Chill, Fatigue, Muscle aches, Sore throat, Cough, Congestion and runny nose, Headache	No	No			No Covid	Yes
520	No reactive	Female	38	Other	Full secondary	2	4	No					No	Sore throat, Cough, Congestion and runny nose	No	No			No Covid	Yes
521	No reactive	Male	23	Salaried worker	Full secondary	2	2	No					No	Fatigue, Cough, Congestion and runny nose, Headache	No	No		Smoking	No Covid	Yes
522	No reactive	Female	46	Salaried worker	Full tertiary	3	3	No					No	Muscle aches, Sore throat, Congestion and runny nose, Headache	No	No	0		No Covid	Yes
523	No reactive	Female	38	Salaried worker	Full tertiary	2	2	No					Yes	Chill, Fatigue, Muscle aches, Sore throat, Cough, Congestion and runny nose, Thoracic pain, Headache , Abdominal pain, ojos irritados	No	No		Smoking	No Covid	Yes
524	No reactive	Male	67	Retired/Pensioner	Full primary	1	2	No					No		No	No	0		No Covid	No
525	No reactive	Female	25	Student	Incomplete university	3	2	No					Yes	Fever≥ 37..5°C, Chill, Fatigue, Muscle aches, Sore throat, Cough, Congestion and runny nose, Dyspnoea , Thoracic pain, Headache , Diarrhea, Nausea or Vomiting, Abdominal pain	No	No			No Covid	Yes
526	No reactive	Male	59	Other	Full secondary	0	3	Yes	Yes	Yes	Yes	Yes		Fever≥ 37..5°C, Chill, Fatigue, Muscle aches, Sore throat, Cough, Congestion and runny nose, Headache , Nausea or Vomiting, Anosmia, Dysgeusia	No	No	1	Diabetes, High blood pressure	Covid	Yes
527	Reactive	Female	26	Unemployed	Full secondary	4	1	Yes	No	No	No	No	Yes	Fatigue, Muscle aches, Sore throat, Cough, Thoracic pain, Headache , Anosmia, Dysgeusia	No	No			Covid	Yes
528	No reactive	Female	18	Student	Incomplete university	3	3	No					No					Asthma	No Covid	No
529	No reactive	Female	8	Under-age	In primary school	4	2	No											No Covid	No
530	No reactive	Male	44	Other	Incomplete tertiary	4	5	Yes	Yes				Yes	Fever≥ 37..5°C, Chill, Fatigue, Muscle aches, Thoracic pain, Headache , Anosmia, Dysgeusia				Obesity, Cardiovascular disease, High blood pressure	Covid	Yes
531	No reactive	Female	61	Retired/Pensioner	Incomplete secondary	0	1	No					No	Sore throat, Cough, Congestion and runny nose	Yes	No			No Covid	Yes
532	Reactive	Male	60	Non-salaried worker	Incomplete secondary	2	2	No					No	Congestion and runny nose, Anosmia, Dysgeusia	No		0	Diabetes, Smoking	No Covid	Yes
533	No reactive	Female	16	Student	Incomplete secondary	4	2	No					Yes		No	No			No Covid	No
534	Reactive	Female	66	Housewife	Incomplete secondary	4	2	No					No	Muscle aches	No	No		Diabetes, Immunosuppression	No Covid	Yes
535	Reactive	Male	10	Under-age	In primary school	2	1	Yes	No	No	No	No	No	Sore throat, Anosmia, Dysgeusia	No	No			Covid	Yes
536	Reactive	Female	26	Salaried worker	Full secondary	2	3	No					No						No Covid	No
537	Reactive	Female	41	Housewife	Incomplete secondary	2	4	Yes	No	Yes	No	No		Chill, Fatigue, Muscle aches, Cough, Congestion and runny nose, Anosmia, Dysgeusia	No	No	2	Cardiovascular disease, Pregnancy/Puerperium	Covid	Yes
538	Reactive	Female	42	Non-salaried worker	Full secondary	3	2	No					No		No	No		High blood pressure	No Covid	No
539	Reactive	Male	19	Non-salaried worker	Incomplete secondary	5	2	No					Yes	Dysgeusia	No	No			No Covid	Yes
540	Reactive	Male	15	Under-age	Full primary	4	2	No					No					Asthma	No Covid	No
541	Reactive	Female	37	Housewife	Incomplete secondary	3	2	Yes	No	NS/NC	NS/NC	No		Fatigue, Muscle aches, Sore throat, Cough, Congestion and runny nose, Dyspnoea , Thoracic pain, Headache , Diarrhea, Nausea or Vomiting, Abdominal pain, Anosmia, Dysgeusia	Yes				Covid	Yes
542	Reactive	Male	15	Under-age	Incomplete secondary	5	4	No					No	Cough, Congestion and runny nose, Dyspnoea				Asthma	No Covid	Yes
543	Reactive	Female	13	Under-age	Incomplete secondary	3	3	No					No	Sore throat, Congestion and runny nose, Headache , Nausea or Vomiting					No Covid	Yes
544	Reactive	Female	70	Retired/Pensioner	Full primary	7	3	Yes	Yes	No	No	No		Fever≥ 37..5°C, Fatigue, Muscle aches	No	No	0	Obesity	Covid	Yes
545	Reactive	Female	58	Housewife	Incomplete secondary	3	2	No					Yes						No Covid	No
546	Reactive	Male	3	Under-age	Under 6 years old	5	1	No					Yes	Fever≥ 37..5°C, Sore throat, Cough, Congestion and runny nose, Diarrhea, Nausea or Vomiting	Yes	No	0		No Covid	Yes
547	Reactive	Female	46	Salaried worker	Full primary	4	4	No					No	Anosmia, Dysgeusia	No	No			No Covid	Yes
548	Reactive	Female	42	Housewife	Incomplete secondary	1	0	No					No						No Covid	No
549	Reactive	Female	14	Under-age	Incomplete secondary	7	3	NS/NC					No		No	No				No
550	No reactive	Female	12	Under-age	Full primary	3	2	No					No						No Covid	No
551	No reactive	Male	66	Retired/Pensioner	Incomplete secondary	1	1	No										High blood pressure	No Covid	No
552	No reactive	Female	53	Housewife	Full tertiary	4	3	No					No					High blood pressure	No Covid	No
553	No reactive	Female	22	Housewife	Incomplete secondary	4	1	No						Sore throat, Cough	No	No		Smoking	No Covid	Yes
554	No reactive	Female	67	Housewife	None	2	4	No					No		No	No		Diabetes	No Covid	No
555	No reactive	Female	50	Housewife	Full primary	3	2	No					No						No Covid	No
556	No reactive	Male	7	Under-age	In primary school	3	2	No					No						No Covid	No
557	No reactive	Female	0	Under-age	Under 6 years old	3	2	No					No	Congestion and runny nose, Diarrhea	No	No			No Covid	Yes
558	No reactive	Female	59	Housewife	Incomplete secondary	4	3	No					No	Cough	No	No			No Covid	Yes
559	No reactive	Female	15	Under-age	Full secondary	3	2	No					No	Sore throat, Cough, Congestion and runny nose, Headache	No	No		Asthma	No Covid	Yes
560	No reactive	Female	9	Under-age	In primary school	5	2	No					Yes						No Covid	No
561	No reactive	Male	50	NA	Full primary	5	3	No					No						No Covid	No
562	No reactive	Female	28	Housewife	Full primary	5	2	No					No					Smoking	No Covid	No
563	No reactive	Female	48	Non-salaried worker	Full primary	2	1	Yes	Yes	No	No	No		Muscle aches, Sore throat, Headache , Anosmia, Dysgeusia	No	No	1	Smoking	Covid	Yes
564	No reactive	Male	17	Student	Incomplete secondary	4	4	No					No		No	No		Asthma	No Covid	No
565	No reactive	Male	16	Student	Incomplete secondary	4	3	No					No						No Covid	No
566	No reactive	Male	14	Under-age	Incomplete secondary	2	3	No					No	Sore throat, Cough, Congestion and runny nose	No	No	0		No Covid	Yes
567	No reactive	Female	1	Under-age	Under 6 years old	5	4	No					No	Cough, Congestion and runny nose	No	No			No Covid	Yes
568	No reactive	Male	25	Student	Incomplete university	5	4	No					Yes						No Covid	No
569	No reactive	Male	68	Retired/Pensioner	Full secondary	2	2	No					Yes	Sore throat, Cough	No	No		Obesity, High blood pressure	No Covid	Yes
570	No reactive	Female	41	Unemployed	Incomplete secondary	5	2	No					No					Smoking	No Covid	No
571	No reactive	Male	11	Under-age	In primary school	5	2	No					No	Sore throat, Congestion and runny nose, Dyspnoea	No	No			No Covid	Yes
572	No reactive	Female	36	Salaried worker	Incomplete primary	6	2	No					Yes	Fever≥ 37..5°C, Chill, Fatigue, Muscle aches, Headache , Diarrhea, Abdominal pain, Anosmia, Dysgeusia, Dizziness	No	No	0		No Covid	Yes
573	No reactive	Male	39	Salaried worker	Incomplete secondary	5	2	No					No						No Covid	No
574	No reactive	Female	46	Housewife	Full secondary	2	2	No					No						No Covid	No
575	No reactive	Male	19	Student	Incomplete university	2	3	No					No	Headache	No	No			No Covid	Yes
576	No reactive	Female	43	Salaried worker	Full secondary	2	2	Yes		Yes			Yes	Headache , Anosmia, Dysgeusia	No	No	0	Smoking	Covid	Yes
577	Reactive	Female	51	Housewife	Full primary	5	2	Yes	No	No	Yes	No	Yes	Fever≥ 37..5°C, Anosmia, Dysgeusia	No	No	0	High blood pressure, Asthma, Chronic kidney disease , Immunosuppression, Oncological disease	Covid	Yes
578	Reactive	Male	9	Under-age	In primary school	4	3	No					No		No	No			No Covid	No
579	Reactive	Female	11	Under-age	In primary school	5	3	No					Yes						No Covid	No
580	No reactive	Male	32	Salaried worker	Incomplete secondary	5	2	No					No		No	No		Obesity, Smoking	No Covid	No
581	No reactive	Male	32	NA	Incomplete secondary	4	1	Yes	Yes	No	Yes	No		Fever≥ 37..5°C, Chill, Fatigue, Muscle aches, Sore throat, Congestion and runny nose, Dyspnoea , Thoracic pain, Headache , Diarrhea, Nausea or Vomiting, Abdominal pain, Anosmia, Dysgeusia	No	No		Smoking	Covid	Yes
582	No reactive	Male	10	Under-age	In primary school	5	2	No	No	No	No	No	No		No	No			No Covid	No
583	No reactive	Male	34	Salaried worker	Incomplete secondary	3	2	No	No	No	No	No	No		No	No		Smoking	No Covid	No
584	No reactive	Female	25	Student	Incomplete tertiary	4	4	No					No	Cough, Congestion and runny nose	No	No	0	Chronic lung disease, Chronic kidney disease	No Covid	Yes
585	Reactive	Male	11	Under-age	In primary school	3	2	No					Yes	Chill, Fatigue, Muscle aches, Cough, Diarrhea, Nausea or Vomiting					No Covid	Yes
586	Reactive	Male	45	NA	NA			No					No						No Covid	No
587	Reactive	Female	52	Housewife	NA	3	2	Yes	Yes	No	Yes	No		Hair loss				Diabetes, Immunosuppression	Covid	Yes
588	Reactive	Female	49	Housewife	Full primary	1	1	No					No	Fatigue, Muscle aches, Sore throat, Headache , Abdominal pain	No	No		Smoking	No Covid	Yes
589	Reactive	Male	62	Non-salaried worker	Incomplete secondary	2	1								No	No		Asthma		No
590	Reactive	Male	10	Under-age	In primary school	5	1	No					No		No	No			No Covid	No
591	Reactive	Female	26	Other	Full tertiary	3	4	No	No	No	Yes	No	Yes	Diarrhea, Nausea or Vomiting, Abdominal pain, Anosmia	No	No	0	Cardiovascular disease, High blood pressure	No Covid	Yes
592	Reactive	Male	20	Student	Incomplete tertiary	2	1	Yes	No	Yes	No	No	Yes		No	No			Covid	No
593	Reactive	Male	37	Salaried worker	Incomplete secondary	4	2	Yes	Yes	Yes	No	No	Yes		Yes	No	0		Covid	No
594	Reactive	Male	66	Retired/Pensioner	Incomplete primary	2	1	No					No	Chill, Fatigue, Muscle aches, Sore throat, Congestion and runny nose, Headache , Diarrhea, Abdominal pain					No Covid	Yes
595	Reactive	Female	12	Under-age	In secondary school	3	2	No					Yes	Sore throat, Cough, Congestion and runny nose, Dyspnoea	Yes	No	0	Cardiovascular disease, Chronic lung disease, Asthma	No Covid	Yes
596	Reactive	Male	50	Salaried worker	Full primary	2	2	No					No		No	No			No Covid	No
597	Reactive	Female	40	Non-salaried worker	Full secondary	5	3	No					No	Congestion and runny nose	No	No			No Covid	Yes
598	Reactive	Female	21	Student	Full secondary	3	3	No					Yes		No	No			No Covid	No
599	Reactive	Female	32	Salaried worker	Full primary	3	2	No					Yes	Congestion and runny nose, Headache , Fatigue	No	No	0		No Covid	Yes
600	Reactive	Male	45	Unemployed	Full secondary	4	1	Yes					No	Fever≥ 37..5°C, Chill, Fatigue, Muscle aches, Sore throat, Cough, Congestion and runny nose, Dyspnoea , Headache , Nausea or Vomiting, Anosmia, Dysgeusia	No	No		High blood pressure, Neuropatia	Covid	Yes
601	No reactive	Female	7	Under-age	NA	3	3	No					Yes						No Covid	No
602	Reactive	Female	28	Student	Incomplete university	5	3	No	Yes	Yes			Yes	Muscle aches, Sore throat, Headache , Abdominal pain	Yes	Yes	1		No Covid	Yes
603	Reactive	Male	4	Under-age	Under 6 years old	4	2	No					No		No	No			No Covid	No
604	No reactive	Female	51	Unemployed	Incomplete tertiary	1	2	No					No						No Covid	No
605	No reactive	Female	30	Housewife	Full secondary	2	2	No						Fatigue, Anosmia					No Covid	Yes
606	No reactive	Female	38	Housewife	Full primary	5	2	No											No Covid	No
607	No reactive	Male	45	Salaried worker	Incomplete secondary	3	2	No											No Covid	No
608	Reactive	Female	32	Housewife	Incomplete secondary	5	4	No					Yes	Sore throat, Congestion and runny nose	No	No			No Covid	Yes
609	No reactive	Male	68	Retired/Pensioner	Full primary	5	4	Yes	Yes					Muscle aches	No	No		High blood pressure	Covid	Yes
610	Reactive	Female	13	Under-age	Incomplete secondary	8	3	Yes	No	No	No	No	Yes	Fever≥ 37..5°C, Sore throat, Cough, Congestion and runny nose, Dyspnoea , Headache , Anosmia, Dysgeusia	No	No	0		Covid	Yes
611	Reactive	Female	14	Under-age	Incomplete secondary	4	2	No					Unknown		No	No	0		No Covid	No
612	Reactive	Male	59	Retired/Pensioner	Incomplete secondary	3	2	No					No	Muscle aches, Sore throat, Cough, Congestion and runny nose	NS/NC			Obesity, Cardiovascular disease, High blood pressure	No Covid	Yes
613	Reactive	Male	52	Other	Full primary	3	2	Yes	No	No	Yes	No		Fever≥ 37..5°C, Chill, Fatigue, Muscle aches, Sore throat, Cough, Congestion and runny nose, Thoracic pain, Headache , Diarrhea, Anosmia, Dysgeusia					Covid	Yes
614	Reactive	Female	36	Housewife	Full secondary	3		No					No	Fever≥ 37..5°C, Chill, Fatigue, Muscle aches, Cough, Dyspnoea , Thoracic pain, Headache	Yes	Yes	1	Oncological disease	No Covid	Yes
615	Reactive	Female	21	Student	Incomplete secondary	4	3	No					No	Cough, Congestion and runny nose, Anosmia, Dysgeusia	No	No			No Covid	Yes
616	No reactive	Male	57	Retired/Pensioner	Full secondary	2	3	No										Thyroid disease	No Covid	No
617	Reactive	Female	30	Student	Incomplete university	4	3	Yes	Yes	No	Yes	No	Yes	Fatigue, Sore throat, Cough, Congestion and runny nose, Dyspnoea , Headache , Diarrhea, Anosmia	Yes	No	1		Covid	Yes
618	Reactive	Female	35	Housewife	Full secondary	6	3	No					No	Muscle aches, Congestion and runny nose, Dyspnoea , Headache , Anosmia, Dysgeusia	No	No			No Covid	Yes
619	No reactive	Female	31	Housewife	Incomplete secondary	10	2	No					No						No Covid	No
620	Reactive	Male	65	Retired/Pensioner	Full primary	5	2	Yes					Yes	Fever≥ 37..5°C, Chill, Fatigue, Muscle aches, Sore throat, Cough, Thoracic pain, Headache	No	No		High blood pressure, Smoking	Covid	Yes
621	Reactive	Male	18	Salaried worker	Incomplete secondary	2	3	No					Yes	Fever≥ 37..5°C, Chill, Fatigue, Muscle aches, Cough, Congestion and runny nose, Thoracic pain, Headache , Nausea or Vomiting, Abdominal pain, Anosmia, Dysgeusia	No	No		Smoking	No Covid	Yes
622	Reactive	Female	22	Other	Incomplete university	4	3	Yes	Yes	No	Yes	No	Yes	Fatigue, Muscle aches, Anosmia	No	No	1		Covid	Yes
623	Reactive	Female	29	Unemployed	Full secondary	5	3	No	No	No	No	No	Yes	Fever≥ 37..5°C, Chill, Fatigue, Muscle aches, Headache , Nausea or Vomiting, Abdominal pain	No	No			No Covid	Yes
624	Reactive	Female	67	Housewife	Incomplete primary	5	2	No					Yes	Fever≥ 37..5°C, Chill, Fatigue, Muscle aches, Sore throat, Cough, Congestion and runny nose, Thoracic pain, Headache , Diarrhea, Abdominal pain	No	No	0	Diabetes, High blood pressure	No Covid	Yes
625	No reactive	Female	42	Unemployed	Full secondary	1	2	No					No	Fatigue				Smoking	No Covid	Yes
626	Reactive	Female	14	Under-age	Incomplete secondary	4	3	Yes	No			No		Fatigue, Thoracic pain, Headache , Nausea or Vomiting, Abdominal pain					Covid	Yes
627	Reactive	Female	46	Housewife	Full primary	4	3	No					No		No	No		Smoking	No Covid	No
628	Reactive	Male	37	Unemployed	Full primary	2	1	No					No					Renal disease	No Covid	No
629	Reactive	Female	18	Housewife	Full secondary	4	3	No					No	Chill, Fatigue, Muscle aches, Sore throat, Cough, Congestion and runny nose, Headache , Nausea or Vomiting, Abdominal pain	No	No		Pregnancy/Puerperium	No Covid	Yes
630	Reactive	Female	13	Under-age	Incomplete secondary	4	2	No					No						No Covid	No
631	No reactive	Female	11	Under-age	In primary school	6	2	No					No						No Covid	No
632	Reactive	Female	40	Unemployed	Full secondary	2	2	No					Yes	Anosmia, Dysgeusia	No	No			No Covid	Yes
633	Reactive	Female	58	Retired/Pensioner	Incomplete secondary	5	4	Yes	No	No	No	No	Yes	Fever≥ 37..5°C, Chill, Fatigue, Muscle aches, Sore throat, Cough, Congestion and runny nose, Headache , Anosmia, Dysgeusia	No	No	0	Diabetes, Obesity, Cardiovascular disease, High blood pressure, Smoking	Covid	Yes
634	No reactive	Female	47	Salaried worker	Full secondary	2	2	No					No	Fatigue, Cough, Congestion and runny nose	No	No		Smoking	No Covid	Yes
635	Reactive	Male	55	Salaried worker	Full primary	2	2	Yes	Yes					Fever≥ 37..5°C, Chill, Fatigue, Muscle aches, Sore throat, Cough, Congestion and runny nose, Dyspnoea , Thoracic pain, Headache , Diarrhea, Nausea or Vomiting, Abdominal pain, Anosmia, Dysgeusia	No	No		High blood pressure, Asthma	Covid	Yes
636	No reactive	Female	48	Unemployed	Incomplete primary	3	1	Yes	No	No	Yes	No		Chill, Fatigue, Muscle aches, Cough, Dyspnoea , Headache , Abdominal pain, Anosmia, Dysgeusia	No	No			Covid	Yes
637	Reactive	Male	12	Under-age	In secondary school	6	3	No					Yes						No Covid	No
638	No reactive	Male	40	Salaried worker	Full secondary	3	2	No					No	Fever≥ 37..5°C, Muscle aches, Congestion and runny nose, Headache , Diarrhea	No	No			No Covid	Yes
639	No reactive	Female	47	Salaried worker	Full secondary	3	3	No					No	Fever≥ 37..5°C, Chill, Fatigue, Muscle aches, Sore throat, Cough, Congestion and runny nose, Dyspnoea , Thoracic pain, Headache , Diarrhea, Nausea or Vomiting, Abdominal pain, ardor en los ojos	No	No	0		No Covid	Yes
640	No reactive	Female	49	Housewife	Full secondary	3	2	No					No		No	No			No Covid	No
641	No reactive	Female	36	Housewife	Incomplete secondary	5	4	No					No	Fatigue, Sore throat, Headache	No	No			No Covid	Yes
642	Reactive	Male	31	Other	Incomplete university	2	2	Yes	No	Yes	Yes	No		Fever≥ 37..5°C, Fatigue, Muscle aches, Headache , Diarrhea, Anosmia, Dysgeusia	No	No		Asthma	Covid	Yes
643	No reactive	Female	62	Housewife	Full primary	1	1	No					Yes		No	No		Smoking	No Covid	No
644	Reactive	Female	11	Under-age	In primary school	10	1	No					No	Fever≥ 37..5°C, Chill, Fatigue, Muscle aches, Sore throat, Cough, Congestion and runny nose, Headache					No Covid	Yes
645	No reactive	Male	38	Non-salaried worker	Full secondary	1	2	Yes	Yes					Fever≥ 37..5°C, Fatigue, Cough, Congestion and runny nose, Headache	No	No	1	Smoking	Covid	Yes
646	No reactive	Female	32	NA	NA	0								Muscle aches	No	No		Smoking		Yes
647	No reactive	Female	52	Retired/Pensioner	Full university	4	3	No					No	Sore throat, Cough, Congestion and runny nose, Headache , Abdominal pain	No	No	0	Smoking	No Covid	Yes
648	Reactive	Female	69	Unemployed	Incomplete primary	1	2	No					No					Cardiovascular disease, High blood pressure, Smoking	No Covid	No
649	No reactive	Female	57	Salaried worker	Full secondary	2	2	No					No					Smoking	No Covid	No
650	No reactive	Male	42	Salaried worker	Full tertiary	3	3	No					Yes		No	No		Chronic lung disease, Asthma	No Covid	No
651	No reactive	Female	52	Housewife	Full secondary	3	3	No					Yes		No	No			No Covid	No
652	Reactive	Female	24	Housewife	Full secondary	2	2	No					Yes	Fever≥ 37..5°C, Chill, Fatigue, Muscle aches, Sore throat, Headache	No	No			No Covid	Yes
653	No reactive	Female	13	Under-age	Incomplete primary	5	2	No						Chill, Fatigue, Muscle aches, Sore throat, Cough, Congestion and runny nose, Headache , Anosmia, Dysgeusia	No	No	0		No Covid	Yes
654	No reactive	Female	13	Under-age	Incomplete secondary	5	4	No					No		No	No			No Covid	No
655	No reactive	Female	25	Non-salaried worker	Incomplete secondary	3	2	No					Yes		No	No		Smoking	No Covid	No
656	Reactive	Female	42	Housewife	Full primary	4	3	Yes	Yes					Fever≥ 37..5°C, Chill, Fatigue, Muscle aches, Thoracic pain, Anosmia, Dysgeusia				Obesity,	Covid	Yes
657	No reactive	Male	53	Unemployed	Full primary	9	4	No					Unknown	Chill, Fatigue, Cough, Dyspnoea , Diarrhea, Abdominal pain, Dizziness				Cardiovascular disease, High blood pressure	No Covid	Yes
658	No reactive	Male	3	Under-age	Under 6 years old	4	4	No					No		No	No			No Covid	No
659	No reactive	Male	45	Retired/Pensioner	Full primary	1	3	No					No					Chronic kidney disease	No Covid	No
660	No reactive	Female	32	Non-salaried worker	Incomplete secondary	3	1	No					Yes	Sore throat	No	No			No Covid	Yes
661	No reactive	Male	60	Unemployed	Full secondary	2	3	No					No	Sore throat, Congestion and runny nose, Headache					No Covid	Yes
662	No reactive	Male	7	Under-age	In primary school	4	2	No					No						No Covid	No
663	No reactive	Female	49	Salaried worker	Incomplete secondary	3	3	No					No		No	No		Obesity, Smoking	No Covid	No
664	No reactive	Female	46	Salaried worker	Full secondary	6	2	No					Yes	Headache				Diabetes, Cardiovascular disease, High blood pressure, Hypothyroidism	No Covid	Yes
665	No reactive	Female	10	Under-age	In primary school	3	2	No					Yes		No	No			No Covid	No
666	No reactive	Male	18	Student	Incomplete secondary	4	1	No					Yes	Fatigue, Sore throat, Headache , Abdominal pain					No Covid	Yes
667	No reactive	Male	12	Under-age	In primary school	5	3	No					No	Chill, Fatigue, Muscle aches, Sore throat, Congestion and runny nose, Headache , Nausea or Vomiting	No	No			No Covid	Yes
668	No reactive	Female	5	Under-age	Under 6 years old	4	2	No					No		No	No			No Covid	No
669	No reactive	Female	67	Retired/Pensioner	Incomplete secondary	1	2	Yes	No	No	Yes	No		Fatigue, Cough, Congestion and runny nose, Headache , Anosmia, Cold	No	No		High blood pressure	Covid	Yes
670	No reactive	Male	20	Student	Incomplete secondary	2	3	No					Yes		No	No			No Covid	No
671	No reactive	Male	11	Under-age	In primary school	6	2	No					Yes		No	No			No Covid	No
672	No reactive	Male	45	Salaried worker	Full secondary	2	1	No					No	Congestion and runny nose	No	No			No Covid	Yes
673	No reactive	Female	5	Under-age	Under 6 years old	3	1	No					No		No	No			No Covid	No
674	No reactive	Female	29	Salaried worker	Full secondary	1	0	No					No	Chill, Fatigue, Sore throat					No Covid	Yes
675	No reactive	Female	50	Housewife	Incomplete secondary	4	3	Yes	Yes				No	Chill, Fatigue, Nausea or Vomiting, Abdominal pain, Anosmia, Dysgeusia	No	No	1		Covid	Yes
676	No reactive	Male	71	Retired/Pensioner	Incomplete primary	1	2	No					No					Cardiovascular disease, High blood pressure	No Covid	No
677	No reactive	Female	20	Non-salaried worker	Incomplete secondary	3	3	No					Yes		No	No			No Covid	No
678	No reactive	Female	55	Housewife	Incomplete primary	6	2	No					No						No Covid	No
679	No reactive	Female	18	Student	Incomplete secondary	8	3	No					Yes	Fever≥ 37..5°C, Fatigue, Muscle aches, Sore throat, Cough, Congestion and runny nose, Headache , Abdominal pain, Anosmia, Dysgeusia	No	No			No Covid	Yes
680	No reactive	Male	11	Under-age	In primary school	9	3	No					No	Sore throat, Cough	No	No			No Covid	Yes
681	No reactive	Female	12	Under-age	In secondary school	4	3	No					Yes	Muscle aches, Sore throat, Cough, Congestion and runny nose, Thoracic pain, Headache , Diarrhea, Nausea or Vomiting, Anosmia, Dysgeusia	No	No	1		No Covid	Yes
682	No reactive	Female	42	Unemployed	Incomplete secondary	5	3	No					No	Chill, Fatigue, Muscle aches, Sore throat, Cough, Congestion and runny nose, Headache	No	No	0	Obesity, Smoking	No Covid	Yes
683	No reactive	Female	21	Student	Incomplete university	8	4	No					Yes	Headache , Anosmia, Dysgeusia	No	No			No Covid	Yes
684	No reactive	Female	66	Retired/Pensioner	Full primary	1	2	No					Yes		No	No		High blood pressure, Smoking	No Covid	No
685	No reactive	Female	40	Housewife	Full primary	5	2	No					No		No	No		Smoking	No Covid	No
686	No reactive	Male	3	Under-age	Under 6 years old	4	2	No							No	No			No Covid	No
687	No reactive	Male	30	Retired/Pensioner	Full primary	1	2	No					Yes		No	No		High blood pressure, Smoking	No Covid	No
688	No reactive	Female	33	Housewife	Incomplete secondary	8	3	No					No	Fatigue, Headache	No	No		Immunosuppression, Smoking	No Covid	Yes
689	No reactive	Female	23	Salaried worker	Incomplete secondary	2	1	No					Yes	Fatigue, Headache					No Covid	Yes
690	No reactive	Female	40	Salaried worker	Full secondary	3	4	No					Yes	Fever≥ 37..5°C, Chill, Fatigue, Cough, Congestion and runny nose, Dyspnoea , Thoracic pain, Headache				Smoking	No Covid	Yes
691	Reactive	Female	26	Salaried worker	Full secondary	1	1	No					No	Fever≥ 37..5°C, Fatigue, Sore throat, Cough, Headache , Anosmia, Dysgeusia	No	No			No Covid	Yes
692	No reactive	Male	8	Under-age	In primary school	3	2	No					No						No Covid	No
693	No reactive	Female	22	Other	Incomplete secondary	1	1	No					Yes	Chill, Fatigue, Muscle aches, Congestion and runny nose, Nausea or Vomiting, Abdominal pain				Obesity	No Covid	Yes
694	No reactive	Female	35	Salaried worker	Full tertiary	2	2	No					No	Fatigue, Sore throat, Cough, Congestion and runny nose, Headache , Abdominal pain	Yes	Yes	1	Diabetes	No Covid	Yes
695	No reactive	Male	15	Under-age	Incomplete secondary	3	4	No					Yes	Fever≥ 37..5°C, Muscle aches, Sore throat, Cough, Congestion and runny nose, Headache	No	No		Obesity	No Covid	Yes
696	No reactive	Female	21	Unemployed	Incomplete secondary	4	2	No					No		No	No		Smoking	No Covid	No
697	No reactive	Female	39	Housewife	Full primary	5	1	No					No		No	No	0		No Covid	No
698	No reactive	Male	63	Unemployed	Incomplete primary	1	3	No					Yes		No	No		Immunosuppression	No Covid	No
699	Reactive	Male	10	Under-age	In primary school	4	3	No					Yes		No	No			No Covid	No
700	No reactive	Female	33	Salaried worker	Full secondary	4	3	No					Yes		No	No		High blood pressure, Smoking	No Covid	No
701	Reactive	Female	35	Salaried worker	Full tertiary	7	2	Yes	No	Yes	Yes	No	No	Sore throat	No	No		Smoking	Covid	Yes
702	No reactive	Male	42	Salaried worker	Incomplete secondary	1	1	No											No Covid	No
703	No reactive	Female	22	Student	Incomplete university	5	6	No					Yes	Fever≥ 37..5°C, Chill, Fatigue, Muscle aches, Cough, Headache , Abdominal pain	No	No			No Covid	Yes
704	Reactive	Female	29	Non-salaried worker	Incomplete university	3	3	No					No	Fever≥ 37..5°C, Chill, Fatigue, Muscle aches, Sore throat, Cough, Congestion and runny nose, Dyspnoea , Thoracic pain, Headache , Abdominal pain	No	No			No Covid	Yes
705	Reactive	Male	9	Under-age	In primary school	3	2	NS/NC												No
706	Reactive	Male	3	Under-age	Under 6 years old	5	2	No					Yes	Congestion and runny nose	No	No			No Covid	Yes
707	No reactive	Female	32	Housewife	Incomplete secondary	4	1	No					No	Fatigue, Muscle aches, Headache , Diarrhea				Tuberculosis, Pneumonia	No Covid	Yes
708	Reactive	Female	9	Under-age	In primary school	5	1	No					Yes		No	No			No Covid	No
709	Reactive	Male	45	Non-salaried worker	Full university	3	2	No					Yes	Congestion and runny nose	No	No			No Covid	Yes
710	No reactive	Female	38	Salaried worker	Full primary	5	2	Yes	Yes	No	Yes	No		Muscle aches, Congestion and runny nose, Headache , Diarrhea, Nausea or Vomiting, Abdominal pain				Smoking, Thyroid disease	Covid	Yes
711	No reactive	Female	41	Salaried worker	Incomplete tertiary	4	2	Yes	No	Yes	No	No	Yes	Fatigue, Congestion and runny nose, Headache	No	No		Obesity, High blood pressure	Covid	Yes
712	No reactive	Female	31	Non-salaried worker	Full primary	4	2	No						Congestion and runny nose, Diarrhea, Abdominal pain	No	No		Smoking	No Covid	Yes
713	No reactive	Male	5	Under-age	Under 6 years old	3	2	No					No		No				No Covid	No
714	No reactive	Male	8	Under-age	In primary school	4	2	No					No	Congestion and runny nose	No	No			No Covid	Yes
715	No reactive	Female	52	Housewife	Full primary	3	2	No										High blood pressure	No Covid	No
716	No reactive	Male	5	Under-age	Under 6 years old	2	1	No					No						No Covid	No
717	No reactive	Male	11	Under-age	In primary school	5	3	No					No	Sore throat, Cough, Congestion and runny nose, Dyspnoea					No Covid	Yes
718	No reactive	Male	62	Retired/Pensioner	Full primary	2	3	No					No		No	No			No Covid	No
719	No reactive	Female	40	Salaried worker	Full secondary	3	2	Yes	Yes	NS/NC	Yes	No		Chill, Fatigue, Muscle aches, Sore throat, Cough, Congestion and runny nose, Headache , Dizziness					Covid	Yes
720	No reactive	Female	35	Housewife	Incomplete tertiary	6	2	No											No Covid	No
721	No reactive	Female	71	Retired/Pensioner	None	1	3	No					No					Asthma	No Covid	No
722	Reactive	Female	43	Salaried worker	Incomplete secondary	5	3	Yes	Yes		Yes	No		Fatigue, Muscle aches, Congestion and runny nose, Headache , Diarrhea, Nausea or Vomiting, Anosmia				Obesity	Covid	Yes
723	No reactive	Female	24	Housewife	Incomplete secondary	2	1	No					Yes		No	No	0	Smoking	No Covid	No
724	Reactive	Male	8	Under-age	In primary school	5	3	No					No	Fever≥ 37..5°C, Muscle aches, Sore throat, Cough, Congestion and runny nose, Headache	No	No			No Covid	Yes
725	No reactive	Female	63	Retired/Pensioner	Full primary	1	2	No					No					Obesity	No Covid	No
726	No reactive	Male	37	Salaried worker	Full secondary	4	3	No					No		No	No	0		No Covid	No
727	No reactive	Male	61	Retired/Pensioner	Full tertiary	4	4	No					Yes					High blood pressure	No Covid	No
728	No reactive	Female	9	Under-age	In primary school	3	1	No					No		No	No	0		No Covid	No
729	No reactive	Male	65	Retired/Pensioner	Full primary	2	2	No					Yes	Muscle aches	No	No		High blood pressure, Smoking	No Covid	Yes
730	No reactive	Male	11	Under-age	NA	6	3	No					No	Headache	No	No		Obesity	No Covid	Yes
731	No reactive	Female	32	Housewife	Full primary	6	2	No					No		No	No		Smoking	No Covid	No
732	No reactive	Female	59	Salaried worker	Incomplete university	5	3	No					No	Fever≥ 37..5°C, Sore throat, Congestion and runny nose, Headache	No	No		Asthma	No Covid	Yes
733	No reactive	Male	6	Under-age	Kindergarten	5	2	No						Cough	No	No			No Covid	Yes
734	No reactive	Female	8	Under-age	NA	5	2	No						Fever≥ 37..5°C, Muscle aches, Sore throat, Cough, Congestion and runny nose, Headache	No	No			No Covid	Yes
735	No reactive	Female	24	Housewife	Incomplete university	6	4	No						Sore throat, Congestion and runny nose					No Covid	Yes
736	No reactive	Male	40	Salaried worker	Incomplete secondary	6	3	Yes	No	No	Yes	No	Unknown	Fever≥ 37..5°C, Chill, Anosmia, Dysgeusia	No	No	0	High blood pressure	Covid	Yes
737	No reactive	Female	58	Housewife	Incomplete secondary	2	3	No					Unknown	Fever≥ 37..5°C, Chill, Fatigue, Muscle aches, Sore throat, Cough, Congestion and runny nose	No	No		High blood pressure	No Covid	Yes
738	No reactive	Female	2	Under-age	Under 6 years old	4	1	No					No		No	No		High blood pressure	No Covid	No
739	No reactive	Female	37	Housewife	Full secondary	4	1	Yes					No		No	No			Covid	No
740	No reactive	Female	12	Under-age	In secondary school	8	3	No											No Covid	No
741	No reactive	Female	8	Under-age	In primary school	3	4	Yes	No	Yes	No	No		Fatigue, Diarrhea, Abdominal pain	Yes	No	1		Covid	Yes
742	No reactive	Male	40	Non-salaried worker	Incomplete university	4	2	No					Yes		No	No	0	Obesity	No Covid	No
743	No reactive	Female	22	Unemployed	Full secondary	5	2	No					No		No	No	0		No Covid	No
744	No reactive	Male	12	Under-age	In primary school	4	3	No					Yes	Headache	No	No	0		No Covid	Yes
745	No reactive	Female	8	Under-age	In primary school	5	1	No					No		No	No	0		No Covid	No
746	Reactive	Male	30	NA	Incomplete secondary	5	1	Yes	Yes	No	Yes	No		Fatigue, Muscle aches, Congestion and runny nose, Dyspnoea , Headache , Anosmia, Dysgeusia	No	No			Covid	Yes
747	Reactive	Female	12	Under-age	In secondary school	4	4	No					No	Fever≥ 37..5°C, Sore throat, Diarrhea, Nausea or Vomiting, Abdominal pain, Anosmia	Yes	No	0		No Covid	Yes
748	Reactive	Male	16	Student	Incomplete secondary	4	3	Yes	Yes	Yes	Yes	No						Asthma	Covid	No
749	Reactive	Female	57	Salaried worker	Full university	0	2	Yes	No	No	No	No	No	Fatigue, Muscle aches, Cough, Congestion and runny nose, Thoracic pain, Headache , Anosmia, Dysgeusia	No			High blood pressure	Covid	Yes
750	Reactive	Male	40	Salaried worker	Full secondary	4	4	Yes						Chill, Fatigue, Muscle aches, Sore throat, Cough, Congestion and runny nose, Dyspnoea , Headache , Diarrhea, Anosmia, Dysgeusia					Covid	Yes
751	Reactive	Female	32	NA	Full university	2	2	Yes	Yes	No	Yes	No		Anosmia, Dysgeusia	No	No	1		Covid	Yes
752	Reactive	Male	8	Under-age	NA	5	2	Yes	NS/NC										Covid	No
753	Reactive	Female	29	Housewife	Full secondary	8	5	No					Yes						No Covid	No
754	Reactive	Male	65	Salaried worker	Full secondary	1	1	No	No	No	No	No	No	Muscle aches	No	No		Immunosuppression, Smoking	No Covid	Yes
755	Reactive	Male	10	Under-age	In primary school	3	3	Yes	No	Yes	No	No		Fatigue, Sore throat, Cough, Headache , Diarrhea					Covid	Yes
756	Reactive	Female	10	Under-age	In primary school	4	3	No					Yes	Congestion and runny nose, Dysgeusia					No Covid	Yes
757	Reactive	Female	37	Salaried worker	Full tertiary	3	2	No					No		No	No			No Covid	No
758	Reactive	Female	57	Retired/Pensioner	Full tertiary	1	1	No					No		No	No			No Covid	No
759	Reactive	Male	59	Other	Incomplete secondary	1	2	No					No		No	No	0	Diabetes, High blood pressure, Smoking	No Covid	No
760	Reactive	Female	9	Under-age	In primary school	4	3	No					No		No	No			No Covid	No
761	Reactive	Male	10	Under-age	In primary school	3	3	Yes	No	Yes	Yes	No							Covid	No
762	Reactive	Female	72	Retired/Pensioner	Full primary	2	2	Yes	No	No	Yes	No	Yes		No	No			Covid	No
763	Reactive	Female	9	Under-age	In primary school	5	3	No					No		No	No			No Covid	No
764	Reactive	Female	37	Salaried worker	Full secondary	3	2	No					No	Congestion and runny nose	No	No			No Covid	Yes
765	No reactive	Female	24	Salaried worker	Full tertiary	2	2	No											No Covid	No
766	No reactive	Male	68	Retired/Pensioner	Full primary	0	1	Yes	No	Yes	No	No		Fever≥ 37..5°C, Chill, Fatigue, Muscle aches, Cough, Thoracic pain, Headache , Abdominal pain, Anosmia, Dysgeusia	No	No	1		Covid	Yes
767	No reactive	Male	11	Under-age	In primary school	4	4	No					No						No Covid	No
768	No reactive	Male	19	Salaried worker	Incomplete tertiary	1	2	No					Yes	Sore throat	No	No			No Covid	Yes
769	No reactive	Male	41	Other	Full university	2	2	No					No		No	No			No Covid	No
770	No reactive	Male	13	Under-age	Incomplete secondary	2	4	No					No	Diarrhea, Nausea or Vomiting, Abdominal pain					No Covid	Yes
771	No reactive	Female	11	Under-age	In primary school	4	2	No					Yes	Fatigue, Muscle aches					No Covid	Yes
772	No reactive	Female	10	Under-age	In primary school	3	2	No					Yes	Nausea or Vomiting					No Covid	Yes
773	No reactive	Female	38	Salaried worker	Full secondary	1	1	No					No		No	No		High blood pressure	No Covid	No
774	No reactive	Female	37	Other	Full university	3	2	No					No		No	No			No Covid	No
775	Reactive	Female	9	Under-age	In primary school	5	2	No					Yes		No	No	0		No Covid	No
776	No reactive	Female	28	Student	Full university	2	1	No											No Covid	No
777	No reactive	Male	29	Salaried worker	Full university	2	2	Yes						Anosmia					Covid	Yes
778	No reactive	Female	11	Under-age	In primary school	4	2	No											No Covid	No
779	No reactive	Female	22	Salaried worker	Incomplete tertiary	2	2	No					No	Fatigue, Muscle aches, Sore throat, Cough, Congestion and runny nose, Headache , Diarrhea, Pharyngitis	No	No			No Covid	Yes
780	No reactive	Female	59	Retired/Pensioner	Full tertiary	2	1	No					Yes	Fatigue, Muscle aches, Cough	No	No	0	Chronic kidney disease , Immunosuppression, Smoking	No Covid	Yes
781	Reactive	Female	4	Under-age	Under 6 years old	6	3	Yes	No	No	No	No	Yes	Fever≥ 37..5°C, Diarrhea, Dizziness	No	No	2		Covid	Yes
782	No reactive	Male	45	Salaried worker	Incomplete tertiary	5	3	No					Yes	Fever≥ 37..5°C, Chill	No	No	0		No Covid	Yes
783	No reactive	Male	34	Salaried worker	Full university			No					Yes	Cough, Headache	No	No	0		No Covid	Yes
784	No reactive	Male	18	Student	Incomplete secondary	4	5	No					No	Fatigue, Sore throat, Cough, Congestion and runny nose, Headache , Diarrhea	Yes	Yes	1		No Covid	Yes
785	No reactive	Male	73	Salaried worker	Full primary	5	3	No					Unknown	Fatigue, Muscle aches, Sore throat, Headache , Diarrhea				Obesity	No Covid	Yes
786	No reactive	Female	59	Housewife	Full secondary	2	3	No					No		No	No		Oncological disease	No Covid	No
787	No reactive	Female	36	Salaried worker	Incomplete secondary	3	1	No					No	Fever≥ 37..5°C, Chill, Fatigue, Muscle aches, Sore throat, Cough, Congestion and runny nose, Headache , Anosmia, Dysgeusia				Smoking	No Covid	Yes
788	No reactive	Female	57	Housewife	Full primary	1	1	No					No		No	No		Cardiovascular disease, High blood pressure	No Covid	No
789	No reactive	Male	8	Under-age	NA			No					No						No Covid	No
790	No reactive	Female	42	Salaried worker	Full tertiary	1	5	No					No	Fever≥ 37..5°C, Chill, Fatigue, Muscle aches, Sore throat, Cough, Congestion and runny nose, Headache	No	No	1		No Covid	Yes
791	No reactive	Female	42	Non-salaried worker	Full primary	5	1	No					No	Fatigue				Cardiovascular disease, Immunosuppression, Oncological disease	No Covid	Yes
792	No reactive	Female	52	Salaried worker	Incomplete secondary	1	2	No					No	Chill, Fatigue, Muscle aches, Sore throat, Cough, Headache , Abdominal pain	Yes	No		Obesity	No Covid	Yes
793	No reactive	Female	58	Salaried worker	Incomplete primary	1	1	No					No					Smoking	No Covid	No
794	No reactive	Female	32	Unemployed	Incomplete university	3	3	No					No	Muscle aches, Sore throat, Congestion and runny nose, Headache	No	No			No Covid	Yes
795	No reactive	Male	36	NA	Incomplete university	0	1	No					No	Congestion and runny nose				Obesity, Smoking	No Covid	Yes
796	No reactive	Female	36	Housewife	Full tertiary	4	4	No					No		No	No			No Covid	No
797	No reactive	Male	40	Non-salaried worker	Full secondary	4	3	No					No					Diabetes	No Covid	No
798	No reactive	Male	27	Other	Incomplete secondary	0	2	No					No	Congestion and runny nose				Obesity	No Covid	Yes
799	No reactive	Male	8	Under-age	NA	3	2	No						Sore throat					No Covid	Yes
800	No reactive	Female	8	Under-age	In primary school	3	2	No					No	Congestion and runny nose, Headache , Nausea or Vomiting	No	No	0		No Covid	Yes
801	No reactive	Female	46	Housewife	Full university	3	4	No					Yes					Oncological disease	No Covid	No
802	No reactive	Male	54	Salaried worker	Full secondary	2	3	No					No		No	No			No Covid	No
803	No reactive	Male	44	Unemployed	Full secondary	1	2	No					No		No	No		High blood pressure	No Covid	No
804	No reactive	Female	24	Salaried worker	Full secondary	3	2	No					No		No	No		Smoking	No Covid	No
805	No reactive	Female	48	Salaried worker	NA	3	2	No					Yes		No	No			No Covid	No
806	No reactive	Female	23	Unemployed	Full secondary	4	3	No					Yes		No	No			No Covid	No
807	Reactive	Female	62	Salaried worker	Full secondary	2	1	No					No					Cardiovascular disease, High blood pressure, Smoking	No Covid	No
808	No reactive	Female	64	Salaried worker	Full tertiary	1	2	No					No		No	No			No Covid	No
809	No reactive	Female	11	Under-age	In primary school	4	2	No					No		No	No			No Covid	No
810	Reactive	Female	38	Salaried worker	Incomplete tertiary	2	2	Yes	Yes	No	Yes	No		Fatigue, Muscle aches, Thoracic pain					Covid	Yes
811	No reactive	Female	24	Student	Incomplete university	2	3	No					No	Fever≥ 37..5°C, Sore throat, Headache	Yes	Yes	1		No Covid	Yes
812	No reactive	Female	32	Salaried worker	Full university	1	2	No					No		No	No		Smoking	No Covid	No
813	Reactive	Male	10	Under-age	In primary school	3	2	No					Yes	Muscle aches					No Covid	Yes
814	No reactive	Female	46	Non-salaried worker	Full tertiary	2	2	No					Unknown	Fatigue, Cough, Congestion and runny nose, Headache	No	No	0	High blood pressure, Smoking	No Covid	Yes
815	Reactive	Male	40	Salaried worker	Incomplete secondary	1	2	Yes	No	Yes	Yes	No		Fatigue, Sore throat, Cough, Congestion and runny nose				Cardiovascular disease, High blood pressure, Smoking	Covid	Yes
816	No reactive	Female	38	Housewife	Full university	2	2	No					No	Fatigue, Cough, Congestion and runny nose	No	No			No Covid	Yes
817	No reactive	Male	58	Salaried worker	Full primary	2	2	No					No						No Covid	No
818	No reactive	Female	61	Housewife	Full secondary	2	2	No					Yes		No	No			No Covid	No
819	No reactive	Male	17	Student	Incomplete secondary	2	1	Yes	Yes	No	No		Yes	Sore throat, Dyspnoea , Nausea or Vomiting	No	No	2	Smoking	Covid	Yes
820	No reactive	Male	31	Salaried worker	Full tertiary	1	1	No					No	Muscle aches, Sore throat, Cough, Congestion and runny nose, Diarrhea, Nausea or Vomiting, Abdominal pain	No	No	0		No Covid	Yes
821	No reactive	Male	67	Other	Incomplete university	2	4	No					No		No	No		Diabetes	No Covid	No
822	No reactive	Male	9	Under-age	In primary school	4	3	No					No	Congestion and runny nose, Headache	No	No	0		No Covid	Yes
823	Reactive	Female	30	Salaried worker	Incomplete university	2	2	Yes						Fever≥ 37..5°C, Chill, Fatigue, Muscle aches, Sore throat, Cough, Thoracic pain, Headache , Anosmia, Dysgeusia	No	No			Covid	Yes
824	Reactive	Male	55	Retired/Pensioner	Incomplete primary	2	1	No					No	Fever≥ 37..5°C, Chill, Fatigue, Muscle aches, Cough, Congestion and runny nose, Thoracic pain, Headache	No	No	0	Cardiovascular disease, High blood pressure	No Covid	Yes
825	Reactive	Male	10	Under-age	NA	5	3	Yes	No	Yes	No	No	Yes		No	No		Chronic lung disease	Covid	No
826	Reactive	Male	8	Under-age	In primary school	4	2	No					No	Cough, Congestion and runny nose	No	No			No Covid	Yes
827	Reactive	Female	60	Non-salaried worker	Incomplete primary	3	2	Yes					Yes	Fever≥ 37..5°C, Fatigue, Muscle aches, Sore throat, Cough, Congestion and runny nose, Thoracic pain, Headache , Nausea or Vomiting, Abdominal pain, Anosmia, Dysgeusia	Yes	Yes		High blood pressure	Covid	Yes
828	Reactive	Female	33	Housewife	Incomplete secondary	4	2	Yes		Yes	Yes	No		Fever≥ 37..5°C, Chill, Fatigue, Muscle aches, Headache , Diarrhea, Nausea or Vomiting	No	No			Covid	Yes
829	Reactive	Female	17	Student	Incomplete secondary	3	2	No					Yes	Chill, Fatigue, Sore throat, Cough, Congestion and runny nose, Headache , Nausea or Vomiting, Abdominal pain	No	No			No Covid	Yes
830	Reactive	Female	61	Retired/Pensioner	Full primary	4	2	No					No					High blood pressure	No Covid	No
831	Reactive	Male	47	Non-salaried worker	Incomplete secondary	4	2	No					Yes	Fatigue, Muscle aches, Headache	No	No			No Covid	Yes
832	Reactive	Female	30	Housewife	Incomplete secondary	3	1	No					Yes	Muscle aches, Headache , Anosmia, Dysgeusia	No	No			No Covid	Yes
833	Reactive	Female	30	Non-salaried worker	Full primary	3	1	Yes	Yes	No	No	No		Chill, Fatigue, Muscle aches, Sore throat, Cough, Congestion and runny nose, Thoracic pain, Headache , Abdominal pain, Anosmia, Dysgeusia	No	No	1	High blood pressure	Covid	Yes
834	No reactive	Male	24	Unemployed	Full tertiary	5	3	No					Yes						No Covid	No
835	No reactive	Male	60	Retired/Pensioner	Full secondary	0	2	No					No						No Covid	No
836	No reactive	Female	21	Unemployed	Full secondary	0	1	No					Yes	Chill, Fatigue, Muscle aches, Cough, Congestion and runny nose, Dyspnoea , Thoracic pain, Abdominal pain				Smoking	No Covid	Yes
837	No reactive	Female	36	Unemployed	Full secondary	5	2	Yes			Yes			Fatigue, Muscle aches, Sore throat, Cough, Congestion and runny nose, Dyspnoea , Thoracic pain, Headache , Anosmia, Dysgeusia	No	No		Smoking	Covid	Yes
838	No reactive	Female	41	Housewife	Incomplete secondary	6	2	No	No	No	No	No	Yes		No	No		Diabetes, High blood pressure, Chronic kidney disease	No Covid	No
839	No reactive	Male	46	Salaried worker	Full primary	6	2	No					No		No	No			No Covid	No
840	No reactive	Female	28	Housewife	Incomplete secondary	4	2	No					No		No	No			No Covid	No
841	No reactive	Male	8	Under-age	In primary school	2	1	No					No	Cough, Headache	No	No	0		No Covid	Yes
842	No reactive	Female	41	Salaried worker	Full secondary	2	2	No	No	No	No	No	Yes	Fever≥ 37..5°C, Chill, Fatigue, Sore throat, Congestion and runny nose, Headache	No	No		Obesity	No Covid	Yes
843	No reactive	Male	14	Under-age	Incomplete secondary	4	3	No					Yes	Muscle aches, Sore throat, Headache	No	No	0	Obesity	No Covid	Yes
844	No reactive	Female	25	Housewife	Incomplete secondary	1	1	No					No	Fatigue, Muscle aches, Sore throat, Dyspnoea , Thoracic pain, Headache , Abdominal pain	Yes	No	0	Diabetes, Obesity, High blood pressure, Smoking	No Covid	Yes
845	No reactive	Female	8	Under-age	In primary school	5	3	No					No		No	No			No Covid	No
846	No reactive	Male	12	Under-age	In secondary school	4	1	Yes	No	NS/NC	NS/NC	No	Yes	Headache , Diarrhea	No	No	0		Covid	Yes
847	No reactive	Female	39	Non-salaried worker	Full secondary	2	2	No					No	Fatigue, Muscle aches, Sore throat, Cough, Congestion and runny nose	No	No		Smoking	No Covid	Yes
848	No reactive	Female	52	Salaried worker	Incomplete secondary	1	2	No					No	Fatigue, Muscle aches, Sore throat, Congestion and runny nose, Anosmia, Dysgeusia	No	No			No Covid	Yes
849	No reactive	Male	6	Under-age	NA	5	2	No					Yes		No				No Covid	No
850	No reactive	Male	58	Non-salaried worker	Incomplete primary	1	5	No					No	Sore throat, Headache	No	No		Cardiovascular disease, High blood pressure	No Covid	Yes
851	No reactive	Female	12	Under-age	In secondary school	2	2	No					No		No	No			No Covid	No
852	No reactive	Female	7	Under-age	NA	4	1	No					No		No	No			No Covid	No
853	No reactive	Female	9	Under-age	In primary school	4	2	No					No		No	No			No Covid	No
854	No reactive	Female	40	Salaried worker	Incomplete secondary	5	2	No					Yes	Fever≥ 37..5°C, Chill, Fatigue, Muscle aches, Sore throat, Cough, Congestion and runny nose, Headache , Anosmia, Dysgeusia	No	No		Smoking	No Covid	Yes
855	No reactive	Female	41	Housewife	Incomplete university	5	2	Yes	Yes	No	No	No		Fever≥ 37..5°C, Fatigue, Muscle aches, Sore throat, Congestion and runny nose, Headache , Diarrhea, Nausea or Vomiting, Abdominal pain, Anosmia, Dysgeusia	No	No		Smoking	Covid	Yes
856	No reactive	Male	24	Unemployed	Full primary	5	3	No					No	Sore throat, Cough, Congestion and runny nose	No	No	0		No Covid	Yes
857	No reactive	Female	39	Student	Incomplete tertiary	3	2	No					No	Muscle aches, Headache , Nausea or Vomiting	No	No	2	Obesity, Chronic lung disease, Asthma	No Covid	Yes
858	No reactive	Female	28	Housewife	Full primary	9	2	No					Yes	Congestion and runny nose, Thoracic pain, Headache , Rash	No	No	0	Diabetes, Obesity, High blood pressure, Pregnancy/Puerperium	No Covid	Yes
859	No reactive	Male	14	Under-age	Incomplete secondary	4	1	Yes	No	No	No	No	Yes	Congestion and runny nose, Dyspnoea , Thoracic pain	No	No	0	Obesity, Asthma	Covid	Yes
860	No reactive	Male	37	NA	Full secondary	0	2	No					Yes					Smoking	No Covid	No
861	No reactive	Female	47	Housewife	Full primary	1	1	No					No						No Covid	No
862	No reactive	Female	36	Salaried worker	Full tertiary	6	2	NS/NC					No		Yes	No	1	Immunosuppression, Smoking		No
863	No reactive	Male	6	Under-age	In primary school	5	1	No					No						No Covid	No
864	No reactive	Female	45	Housewife	Full secondary	5	3	No					Yes						No Covid	No
865	No reactive	Female	36	Housewife	Incomplete secondary	5	3	No					No					Immunosuppression, Epilepsia	No Covid	No
866	Reactive	Female	36	NA	NA															No
867	Reactive	Male	11	Under-age	In primary school	5	4	Yes					Yes	Fever≥ 37..5°C, Chill, Fatigue, Muscle aches, Sore throat, Congestion and runny nose, Headache	No	No			Covid	Yes
868	Reactive	Female	41	Housewife	Full tertiary	5	1	No					No					Smoking	No Covid	No
869	Reactive	Female	36	Housewife	Full secondary	3	2	No					Yes						No Covid	No
870	Reactive	Female	63	Housewife	Full secondary	2	3	No					No		No	No		High blood pressure	No Covid	No
871	Reactive	Male	66	Salaried worker	Full university	4	3	Yes	Yes	Yes	Yes	No	No						Covid	No
872	Reactive	Female	8	Under-age	In primary school	4	3	No					Yes						No Covid	No
873	Reactive	Female	25	Student	Incomplete tertiary	2	1	No					Yes	Fever≥ 37..5°C, Muscle aches, Cough, Congestion and runny nose	Yes	Yes	1	Smoking	No Covid	Yes
874	No reactive	Male	12	Under-age	In secondary school	4	3	No					Yes						No Covid	No
875	Reactive	Female	36	Other	Full university	1	2	Yes	Yes	Yes	Yes	No		Fever≥ 37..5°C, Fatigue, Muscle aches, Headache , Dysgeusia	Yes	No	1	Smoking	Covid	Yes
876	Reactive	Male	32	Other	Incomplete secondary	1	1	No					No		No	No			No Covid	No
877	Reactive	Male	14	Under-age	Incomplete secondary	2	1	No					No					Diabetes	No Covid	No
878	Reactive	Female	38	Housewife	Full secondary	4	2	Yes	No	Yes		No		Chill, Fatigue, Muscle aches, Sore throat, Cough, Congestion and runny nose, Headache , Diarrhea, Abdominal pain, Anosmia, Dysgeusia, Allergy, Tachycardia	No	No	1	High blood pressure	Covid	Yes
879	Reactive	Female	53	Salaried worker	Full tertiary	2	1	Yes	Yes	Yes	Yes	No	No						Covid	No
880	Reactive	Female	43	Salaried worker	Full secondary	3	2	Yes	No	Yes	No	No		Congestion and runny nose	No	No	1		Covid	Yes
881	No reactive	Female	46	Housewife	Full tertiary	4	5	Yes	No	Yes	No	No	Yes	Chill, Fatigue, Muscle aches, Sore throat, Headache , Anosmia, Dysgeusia	No	No	0		Covid	Yes
882	Reactive	Female	14	Under-age	Incomplete primary		4	Yes	Yes	No	Yes	No		Muscle aches, Headache , Anosmia, Dysgeusia	No	No	1		Covid	Yes
883	No reactive	Male	15	Under-age	Full primary	6	4	No					Yes	Pharyngitis	Yes	No	2		No Covid	Yes
884	No reactive	Female	58	Salaried worker	Full tertiary	3	2	NS/NC										Obesity, High blood pressure		No
885	No reactive	Male	59	Unemployed	Full secondary	3	2											Cardiovascular disease, Smoking		No
886	No reactive	Female	41	Housewife	Incomplete secondary	2	1	No										Thyroid disease	No Covid	No
887	Reactive	Female	36	Salaried worker	Incomplete tertiary		2	Yes	No	Yes	Yes	No		Fever≥ 37..5°C, Fatigue, Muscle aches, Congestion and runny nose, Headache , Anosmia, Dysgeusia	No	No	1		Covid	Yes
888	No reactive	Female	28	Salaried worker	Incomplete secondary	6	2	NS/NC							NS/NC					No
889	Reactive	Female	44	Salaried worker	Full tertiary	2	2	Yes	Yes	No	No	No		Fatigue, Congestion and runny nose					Covid	Yes
890	Reactive	Female	24	Non-salaried worker	Full secondary	3	2	Yes	Yes	No	Yes	No	Yes	Fever≥ 37..5°C, Muscle aches, Sore throat, Cough, Congestion and runny nose, Headache , Anosmia, Dysgeusia	No	No	3		Covid	Yes
891	No reactive	Female	42	Unemployed	Full secondary	2	2	No											No Covid	No
892	Reactive	Female	47	Non-salaried worker	Incomplete tertiary	0	1	Yes	Yes	No	Yes	No		Anosmia					Covid	Yes
893	No reactive	Female	1	Under-age	Under 6 years old	2	1	No											No Covid	No
894	Reactive	Male	47	Salaried worker	Incomplete secondary	4	4	No					Yes	Sore throat, Congestion and runny nose				Obesity, High blood pressure	No Covid	Yes
895	Reactive	Female	39	Housewife	Full secondary	4	3	Yes	Yes	No	No	No	Unknown	Fever≥ 37..5°C, Fatigue, Cough, Headache , Abdominal pain, Anosmia, Dysgeusia	No	No			Covid	Yes
896	Reactive	Female	36	NA	Full secondary	1	2	Yes	No	Yes	Yes	No		Muscle aches, Sore throat, Cough, Congestion and runny nose, Headache , Abdominal pain				Asthma	Covid	Yes
897	Reactive	Female	23	Student	Incomplete university	5	5	No					Yes						No Covid	No
898	No reactive	Female	59	Housewife	Incomplete secondary	2	1	No					No	Cough, Congestion and runny nose, Headache	No	No		Asthma, Smoking	No Covid	Yes
899	No reactive	Male	33	Salaried worker	Full tertiary			No					Yes	Thoracic pain	No	No		Smoking	No Covid	Yes
900	No reactive	Male	61	Salaried worker	Full tertiary	3	2	No					Yes	Fatigue, Muscle aches, Cough, Congestion and runny nose, Dyspnoea , Diarrhea, Abdominal pain	Yes	No	0	Smoking	No Covid	Yes
901	No reactive	Male	6	Under-age	NA	4	3	No					No						No Covid	No
902	No reactive	Male	21	Student	Full secondary	2	1	No					No	Fever≥ 37..5°C, Headache	No	No	0		No Covid	Yes
903	No reactive	Male	10	Under-age	In primary school	1	1	No	Yes	Yes	No	No	No	Fever≥ 37..5°C, Chill, Fatigue, Sore throat, Cough, Congestion and runny nose	Yes	Yes	1		No Covid	Yes
904	No reactive	Female	47	Non-salaried worker	Incomplete university	4	3	No					Yes	Fatigue, Sore throat, Congestion and runny nose, Diarrhea	No	No		Obesity, Cardiovascular disease, High blood pressure, Asthma, Smoking	No Covid	Yes
905	No reactive	Female	13	Under-age	Incomplete secondary	4	2	No					No	Sore throat, Headache					No Covid	Yes
906	No reactive	Male	9	Under-age	In primary school	1	2	No					No						No Covid	No
907	No reactive	Female	8	Under-age	In primary school	1	2	No					No					Asthma	No Covid	No
908	No reactive	Female	57	Salaried worker	Full university	1	2	No					Yes	Fatigue, Congestion and runny nose					No Covid	Yes
909	No reactive	Female	45	Other	Full university	2	2	No					No						No Covid	No
910	No reactive	Female	49	Salaried worker	Full university	3	3	No					Yes		No	No			No Covid	No
911	No reactive	Female	34	Salaried worker	Full tertiary	1	2	No					No	Fatigue, Sore throat, Headache	No	No	0		No Covid	Yes
912	No reactive	Female	52	Other	Full tertiary	2	3	No					Yes	Muscle aches, Headache	No	No	0	Cardiovascular disease, High blood pressure	No Covid	Yes
913	No reactive	Male	47	Other	Full primary	4	2	No					No						No Covid	No
914	No reactive	Female	67	Retired/Pensioner	Full secondary	1	1	No					No						No Covid	No
915	No reactive	Female	13	Under-age	Incomplete secondary	3	2	Yes	No	No	Yes	No		Fever≥ 37..5°C, Sore throat, Cough, Congestion and runny nose, Dyspnoea , Thoracic pain, Headache , Anosmia	Yes	No	1	Chronic lung disease, Chronic kidney disease	Covid	Yes
916	No reactive	Male	61	Unemployed	Full secondary	2	1	No					No		No	No	0	High blood pressure	No Covid	No
917	No reactive	Female	10	Under-age	In primary school	4	2	No					No						No Covid	No
918	No reactive	Female	41	Housewife	Full tertiary	2	2	No					Yes	Fever≥ 37..5°C, Chill, Fatigue, Muscle aches, Sore throat, Cough, Congestion and runny nose, Dyspnoea , Thoracic pain, Headache , Diarrhea, Nausea or Vomiting, Abdominal pain, Anosmia, Dysgeusia, desmayo	NS/NC	No			No Covid	Yes
919	No reactive	Female	42	Housewife	Full secondary	3	3	Yes	No	No	No	No	Yes	Headache	No	No		Obesity	Covid	Yes
920	No reactive	Male	20	Student	Incomplete university	3	1	No					No	Fatigue, Congestion and runny nose, Headache	Yes	No	0		No Covid	Yes
921	No reactive	Female	41	Other	Full secondary	2	2	No					No	Fever≥ 37..5°C, Fatigue, Muscle aches, Congestion and runny nose, Headache , Diarrhea	Yes	No	0	Smoking	No Covid	Yes
922	No reactive	Female	55	Other	Full secondary	2	2	No					No	Muscle aches, Headache , Diarrhea	No	No		High blood pressure, Smoking	No Covid	Yes
923	No reactive	Female	63	Retired/Pensioner	Full university	6	5	No					No	Cough, Congestion and runny nose, Diarrhea	No	No		High blood pressure, Smoking	No Covid	Yes
924	No reactive	Female	30	Salaried worker	Full university	1	2	No					Yes	Fever≥ 37..5°C, Fatigue, Muscle aches, Sore throat, Congestion and runny nose, Headache	No	No	0		No Covid	Yes
925	No reactive	Female	39	Salaried worker	Full tertiary	3	2	No					Yes	Fatigue, Muscle aches, Congestion and runny nose, Headache , Abdominal pain					No Covid	Yes
926	No reactive	Female	33	Salaried worker	Full tertiary	3	3	Yes	No	Yes	No	No		Fever≥ 37..5°C, Chill, Fatigue, Muscle aches, Sore throat, Cough, Congestion and runny nose, Thoracic pain, Headache , Nausea or Vomiting, Abdominal pain		No	1	Thyroid disease	Covid	Yes
927	Reactive	Male	41	Salaried worker	Full primary	4	3	Yes	Yes	Yes	No	No	No	Sore throat, Congestion and runny nose, Anosmia, Dysgeusia	No	No			Covid	Yes
928	Reactive	Female	56	Retired/Pensioner	Full primary	2	2	Yes	No				Yes	Fever≥ 37..5°C, Cough, Headache , Anosmia, Dysgeusia	No	No			Covid	Yes
929	Reactive	Female	34	Salaried worker	Full secondary	5	2	Yes	Yes					Fever≥ 37..5°C, Chill, Fatigue, Muscle aches, Sore throat, Thoracic pain, Headache , Abdominal pain, Rash, Eye pain	Yes	No	1		Covid	Yes
930	Reactive	Male	30	Unemployed	Full primary	3	2	Yes	Yes	Yes	Yes		Yes		No	No	0	Diabetes	Covid	No
931	No reactive	Male	9	Under-age	In primary school	4	2	No					No	Congestion and runny nose	No	No	0		No Covid	Yes
932	No reactive	Male	32	Salaried worker	Full secondary	4	2	No					No						No Covid	No
933	No reactive	Female	32	Salaried worker	Full secondary	2	2	No					No						No Covid	No
934	No reactive	Female	42	Salaried worker	Full tertiary	2	2	No					Yes	Fatigue, Muscle aches, Sore throat, Cough, Congestion and runny nose, Headache	Yes	No	1		No Covid	Yes
935	No reactive	Female	45	Other	Incomplete university	1	4	No					No						No Covid	No
936	No reactive	Female	39	Salaried worker	Incomplete university	3	3	No					Yes	Congestion and runny nose, Headache	No	No	0		No Covid	Yes
937	No reactive	Female	42	Salaried worker	Full tertiary	6	4	No					No	Cough, Congestion and runny nose	Yes	No	0	Smoking	No Covid	Yes
938	No reactive	Female	42	Other	Full tertiary	4	3	No					Yes	Fatigue	No	No	0	Hypothyroidism	No Covid	Yes
939	No reactive	Male	42	Salaried worker	Full primary	2	2	No	No	No	No	No	No		No	No			No Covid	No
940	No reactive	Female	25	NA	NA	4	2	No					Yes		No	No		Obesity	No Covid	No
941	No reactive	Male	26	Non-salaried worker	Incomplete tertiary	1	1	No					No	Cold	No	No	0		No Covid	Yes
942	No reactive	Female	14	Under-age	Full secondary	6	2	No					No		No	No			No Covid	No
943	No reactive	Male	10	Under-age	NA	7	4	Yes	No	Yes	No	No		Cough, Congestion and runny nose	No	No	1		Covid	Yes
944	No reactive	Female	33	Salaried worker	Full secondary	3	2	No					Yes	Sore throat, Congestion and runny nose, Headache	No	No	0	Smoking	No Covid	Yes
945	No reactive	Male	42	Other	Full secondary	2	2	No					Unknown		No	No		Smoking	No Covid	No
946	No reactive	Female	31	Unemployed	Full secondary	4	2	No					No	Fatigue, Sore throat, Cough, Congestion and runny nose, Headache , Diarrhea	No	Yes	0		No Covid	Yes
947	No reactive	Female	59	Housewife	Incomplete secondary	0	1	No					Yes	Sore throat, Cough, Congestion and runny nose	No	No			No Covid	Yes
948	No reactive	Male	38	Salaried worker	Incomplete tertiary	4	1	No					Yes	Fatigue, Muscle aches, Cough, Congestion and runny nose, Headache , Diarrhea	No	No	0		No Covid	Yes
949	Reactive	Female	35	Salaried worker	Full university	2	2	Yes	Yes	Yes	Yes	Yes	Yes	Chill, Fatigue, Cough, Congestion and runny nose, Headache , Diarrhea, Abdominal pain, Anosmia, Dysgeusia	No	No	1		Covid	Yes
950	Reactive	Male	45	Salaried worker	Incomplete secondary	5	2	No					No						No Covid	No
951	Reactive	Male	56	Unemployed	Full primary	5	2	Yes	Yes	No	No	No	Yes	Muscle aches, Sore throat, Thoracic pain, Headache , Abdominal pain, Anosmia, Dysgeusia	No	No	1	Diabetes	Covid	Yes
952	Reactive	Male	13	Under-age	Incomplete secondary	7	2	No					No	Fever≥ 37..5°C, Congestion and runny nose, Headache	No	No			No Covid	Yes
953	Reactive	Female	54	Housewife	Full primary	4	2	Yes	No	No	No	No	Yes	Chill, Fatigue, Muscle aches, Congestion and runny nose, Headache	No	No	4		Covid	Yes
954	Reactive	Female	51	Housewife	Incomplete secondary	6	2	No					No						No Covid	No
955	Reactive	Female	21	Student	Incomplete university	3	2	No					Yes	Headache					No Covid	Yes
956	Reactive	Female	53	Housewife	Incomplete primary	3	2	NS/NC						Dysgeusia				Cardiovascular disease		Yes
957	Reactive	Female	17	Student	Incomplete secondary	6	2	No					Yes	Anosmia, Dysgeusia	No	No			No Covid	Yes
958	Reactive	Female	67	Housewife	Full primary	4	3	Yes	No	Yes	No	No	No	Cough	Yes	Yes		Diabetes, High blood pressure, Chronic lung disease	Covid	Yes
959	Reactive	Female	29	Student	Incomplete tertiary	5	3	No	No	No	No	No	No	Fatigue, Muscle aches, Headache	No	No		Smoking	No Covid	Yes
960	Reactive	Female	16	Student	Incomplete secondary	3	2	Yes	No	No	No	No		Fever≥ 37..5°C, Chill, Fatigue, Muscle aches, Sore throat, Cough, Congestion and runny nose, Thoracic pain, Headache , Diarrhea, Nausea or Vomiting, Abdominal pain	No	No			Covid	Yes
961	Reactive	Female	45	Housewife	Full secondary	3	2	Yes	No	No	No	No		Fever≥ 37..5°C, Fatigue, Muscle aches, Sore throat, Cough, Congestion and runny nose, Dyspnoea , Thoracic pain, Headache , Diarrhea, Nausea or Vomiting, Abdominal pain, Anosmia, Dysgeusia	No	No			Covid	Yes
962	Reactive	Male	12	Under-age	In secondary school	2	2	No					No						No Covid	No
963	Reactive	Female	39	Housewife	Incomplete primary	6	2	Yes	No	No	No	No		Fever≥ 37..5°C, Sore throat, Headache , Anosmia, Dysgeusia	No	No			Covid	Yes
964	No reactive	Female	65	Retired/Pensioner	Full primary	1	0	No					No					Cardiovascular disease	No Covid	No
965	No reactive	Male	63	Unemployed	Full primary	4	3	No					Yes					Diabetes, Obesity, High blood pressure	No Covid	No
966	Reactive	Male	5	Under-age	Under 6 years old	4	3	No					No		Yes	No			No Covid	No
967	No reactive	Female	46	Housewife	Full primary	4	2	No					Unknown						No Covid	No
968	No reactive	Female	20	Housewife	Incomplete secondary	5	1	No					No						No Covid	No
969	Reactive	Female	27	Housewife	Full secondary	2	1	Yes	No	Yes	No	No		Diarrhea, Anosmia, Dysgeusia	No	No	0		Covid	Yes
970	No reactive	Female	16	Student	Incomplete secondary	5	2	No					No	Chill, Fatigue, Muscle aches, Sore throat, Cough, Headache , Nausea or Vomiting, Abdominal pain	No	No	0		No Covid	Yes
971	Reactive	Female	15	Under-age	Incomplete secondary	8	6	No					Yes	Fever≥ 37..5°C, Chill, Fatigue, Sore throat, Dyspnoea , Thoracic pain, Headache , Diarrhea, Nausea or Vomiting	No	No		Cardiovascular disease, Asthma	No Covid	Yes
972	No reactive	Female	67	Retired/Pensioner	Full primary	1	2	No					Yes					Diabetes, Obesity, Cardiovascular disease	No Covid	No
973	No reactive	Male	14	Under-age	Incomplete secondary	5	4	No					No	Congestion and runny nose					No Covid	Yes
974	No reactive	Female	66	Retired/Pensioner	Full primary	0	2	No					No	Muscle aches, Sore throat, Congestion and runny nose, Headache , Diarrhea, Nausea or Vomiting, Abdominal pain				Diabetes, Smoking	No Covid	Yes
975	Reactive	Male	6	Under-age	In primary school	3	2	No					Yes	Congestion and runny nose	No	No	1		No Covid	Yes
976	No reactive	Male	14	Under-age	Incomplete secondary	4	3	No					No						No Covid	No
977	Reactive	Female	42	Housewife	Full secondary	7	4	Yes	No		No	No		Fever≥ 37..5°C, Chill, Fatigue, Muscle aches, Thoracic pain, Headache , Abdominal pain	No	No			Covid	Yes
978	Reactive	Male	12	Under-age	In secondary school	3	2	No					Yes	Fever≥ 37..5°C	Yes	No	1		No Covid	Yes
979	Reactive	Female	67	Retired/Pensioner	Full primary	0	1	Yes	No	Yes	Yes	Yes		Fatigue, Sore throat, Dyspnoea , Thoracic pain, Headache , Diarrhea, Nausea or Vomiting, Abdominal pain, Anosmia, Dysgeusia	Yes	No	1	Obesity, High blood pressure	Covid	Yes
980	Reactive	Female	25	Unemployed	Full primary	3	2	No	No	No	Yes	No	Unknown	Fever≥ 37..5°C, Chill, Fatigue, Muscle aches, Congestion and runny nose, Thoracic pain, Headache , Anosmia, Dysgeusia	No	No	0		No Covid	Yes
981	Reactive	Male	9	Under-age	In primary school			No											No Covid	No
982	Reactive	Female	39	Salaried worker	Full university	1	2	Yes	Yes	Yes	Yes	No		Fever≥ 37..5°C, Chill, Fatigue, Muscle aches, Cough, Congestion and runny nose, Thoracic pain, Headache , Anosmia, Dysgeusia, Rash	Yes	Yes	2		Covid	Yes
983	Reactive	Male	44	Non-salaried worker	Full secondary	5	2	No					Unknown	Fever≥ 37..5°C, Chill, Fatigue, Muscle aches, Sore throat, Dyspnoea , Headache	No	No	0	Chronic kidney disease	No Covid	Yes
984	Reactive	Male	7	Under-age	In primary school	4	1	No					No	Dyspnoea , Diarrhea, Abdominal pain	No	No			No Covid	Yes
985	Reactive	Male	6	Under-age	In primary school	5	1	No	No	No	No	No	Yes	Fever≥ 37..5°C, Muscle aches, Headache	No	No	0		No Covid	Yes
986	Reactive	Female	53	Salaried worker	Full primary	1	3	Yes	Yes	No	Yes	No		Fatigue, Muscle aches, Sore throat, Cough, Congestion and runny nose, Dyspnoea , Thoracic pain, Headache	No	No			Covid	Yes
987	Reactive	Female	3	Under-age	Under 6 years old	2	1	Yes	No	Yes	No	No		Fever≥ 37..5°C, Chill, Fatigue, Sore throat, Cough, Dyspnoea , Diarrhea, Nausea or Vomiting	No	No	5	Asthma	Covid	Yes
